# Supplementary material for: Chloridobis(2,9-dieth­oxy-1,10-phenanthroline-κ2 N,N′)copper(II) perchlorate
Source: Acta Crystallogr Sect E Struct Rep Online. 2008 Dec 13;65(Pt 1):m50. doi: 10.1107/S160053680804138X (PMC2967893; doi:10.1107/S160053680804138X)
Supplement: Supplementary file 1 [file e-65-00m50-sup1.cif]

##############################################################################
###                                                                        ###
###        Electronic paper (Acta Crystallographica Section E)             ###
###                                                                        ###
##############################################################################
#                                                                            #
# This CIF contains the data in a paper accepted for publication in Acta     #
# Crystallographica Section E. It conforms to the requirements of Notes      #
# for Authors for Section E, and has been peer reviewed under the auspices   #
# of the IUCr Commission on Journals.                                        #
#                                                                            #
# Full details of the Crystallographic Information File format               #
# are given in the paper "The Crystallographic Information File (CIF):       #
# a New Standard Archive File for Crystallography" by S. R. Hall, F. H.      #
# Allen and I. D. Brown [Acta Cryst. (1991), A47, 655-685].                  #
#                                                                            #
# The current version of the core CIF dictionary is obtainable from          #
# ftp://ftp.iucr.org/pub/cif_core.dic. The current version number is 2.4.    #
#                                                                            #
# Software is freely available for graphical display of the structure(s) in  #
# this CIF.  For information consult the CIF home page http://www.iucr.org/  #
# cif/home.html                                                              #
#                                                                            #
# This file may be used for bona fide research purposes within the           #
# scientific community so long as proper attribution is given to the journal # 
# article from which it was obtained.                                        #
#                                                                            #
##############################################################################
                                             
data_I
_audit_creation_method     SHELXL-97
_chemical_name_systematic
;
Chloridobis(2,9-diethoxy-1,10-phenanthroline-\k^2^<i>N</i>,<i>N</i>')copper(II)
perchlorate
;
_chemical_name_common     ?
_chemical_formula_moiety     'C32 H32 Cl Cu N4 O4 +, Cl O4 -'
_chemical_formula_sum     'C32 H32 Cl2 Cu N4 O8'
_chemical_formula_iupac     '[Cu Cl (C16 H16 N2 O2)2] Cl O4'
_chemical_formula_weight     735.06
_chemical_melting_point     ?
_symmetry_cell_setting     Monoclinic
_symmetry_space_group_name_H-M     'P 21/c'
_symmetry_space_group_name_Hall     '-P 2ybc '
loop_
    _symmetry_equiv_pos_as_xyz
    'x, y, z'
    '-x, y+1/2, -z+1/2'
    '-x, -y, -z'
    'x, -y-1/2, z-1/2'
_cell_length_a     9.7461(13)
_cell_length_b     23.953(3)
_cell_length_c     13.9777(18)
_cell_angle_alpha     90.00
_cell_angle_beta     91.837(2)
_cell_angle_gamma     90.00
_cell_volume     3261.4(7)
_cell_formula_units_Z     4
_cell_measurement_reflns_used     2218
_cell_measurement_theta_min     2.70
_cell_measurement_theta_max     25.50
_cell_measurement_temperature     291(2)
_exptl_crystal_description     block
_exptl_crystal_colour     green
_exptl_crystal_size_max     0.34
_exptl_crystal_size_mid     0.27
_exptl_crystal_size_min     0.17
_exptl_crystal_density_diffrn     1.497
_exptl_crystal_density_meas     ?
_exptl_crystal_density_method     'not measured'
_exptl_crystal_F_000     1516
_exptl_absorpt_coefficient_mu     0.891
_exptl_absorpt_correction_type     multi-scan
_exptl_absorpt_process_details     '(SADABS; Sheldrick, 1996)'
_exptl_absorpt_correction_T_min     0.7504
_exptl_absorpt_correction_T_max     0.8633
_exptl_special_details
;
;
_diffrn_ambient_temperature     291(2)
_diffrn_radiation_type     MoK\a
_diffrn_radiation_wavelength     0.71073
_diffrn_radiation_source     'fine-focus sealed tube'
_diffrn_radiation_monochromator     graphite
_diffrn_measurement_device_type     'Siemens SMART CCD area-detector'
_diffrn_measurement_method     '\f and \w scans'
_diffrn_detector_area_resol_mean     ?
_diffrn_reflns_number     16840
_diffrn_reflns_av_R_equivalents     0.0545
_diffrn_reflns_av_sigmaI/netI     0.0725
_diffrn_reflns_theta_min     2.70
_diffrn_reflns_theta_max     25.50
_diffrn_reflns_theta_full     25.50
_diffrn_measured_fraction_theta_max     0.994
_diffrn_measured_fraction_theta_full     0.994
_diffrn_reflns_limit_h_min     -11
_diffrn_reflns_limit_h_max     11
_diffrn_reflns_limit_k_min     -28
_diffrn_reflns_limit_k_max     29
_diffrn_reflns_limit_l_min     -14
_diffrn_reflns_limit_l_max     16
_diffrn_standards_number     ?
_diffrn_standards_interval_count     ?
_diffrn_standards_interval_time     ?
_diffrn_standards_decay_%     ?
_refine_special_details
;
Refinement of <i>F</i>^2^ against ALL reflections. The weighted <i>R</i>-factor
<i>wR</i> and goodness of fit <i>S</i> are based on <i>F</i>^2^, conventional
<i>R</i>-factors <i>R</i> are based on <i>F</i>, with <i>F</i> set to zero for
negative <i>F</i>^2^. The threshold expression of <i>F</i>^2^ >
\s(<i>F</i>^2^) is used only for calculating <i>R</i>-factors(gt) <i>etc</i>.
and is not relevant to the choice of reflections for refinement.
<i>R</i>-factors based on <i>F</i>^2^ are statistically about twice as large
as those based on <i>F</i>, and <i>R</i>- factors based on ALL data will be
even larger.
;
_reflns_number_total     6045
_reflns_number_gt     3209
_reflns_threshold_expression     'I>2\s(I)'
_refine_ls_structure_factor_coef     Fsqd
_refine_ls_matrix_type     full
_refine_ls_R_factor_all     0.1300
_refine_ls_R_factor_gt     0.0652
_refine_ls_wR_factor_gt     0.1771
_refine_ls_wR_factor_ref     0.2160
_refine_ls_goodness_of_fit_ref     1.045
_refine_ls_restrained_S_all     1.101
_refine_ls_number_reflns     6045
_refine_ls_number_parameters     428
_refine_ls_number_restraints     100
_refine_ls_hydrogen_treatment     constr
_refine_ls_weighting_scheme     calc
_refine_ls_weighting_details
         'calc w=1/[\s^2^(Fo^2^)+(0.1064P)^2^+1.0151P] where P=(Fo^2^+2Fc^2^)/3'
_atom_sites_solution_hydrogens     geom
_atom_sites_solution_primary     direct
_atom_sites_solution_secondary     difmap
_refine_ls_shift/su_max     0.000
_refine_ls_shift/su_mean     0.000
_refine_diff_density_max     0.665
_refine_diff_density_min     -0.426
_refine_ls_extinction_method     none
_refine_ls_extinction_coef     ?
loop_
    _atom_type_symbol
    _atom_type_description
    _atom_type_scat_dispersion_real
    _atom_type_scat_dispersion_imag
    _atom_type_scat_source
    'C' 'C' 0.0033 0.0016
                         'International Tables Vol C Tables 4.2.6.8 and 6.1.1.4'
    'H' 'H' 0.0000 0.0000
                         'International Tables Vol C Tables 4.2.6.8 and 6.1.1.4'
    'N' 'N' 0.0061 0.0033
                         'International Tables Vol C Tables 4.2.6.8 and 6.1.1.4'
    'O' 'O' 0.0106 0.0060
                         'International Tables Vol C Tables 4.2.6.8 and 6.1.1.4'
    'Cl' 'Cl' 0.1484 0.1585
                         'International Tables Vol C Tables 4.2.6.8 and 6.1.1.4'
    'Cu' 'Cu' 0.3201 1.2651
                         'International Tables Vol C Tables 4.2.6.8 and 6.1.1.4'
_computing_data_collection     'SMART (Siemens, 1996)'
_computing_cell_refinement     'SAINT (Siemens, 1994)'
_computing_data_reduction     'SAINT (Siemens, 1994)'
_computing_structure_solution     'SHELXS97 (Sheldrick, 2008)'
_computing_structure_refinement     'SHELXL97 (Sheldrick, 2008)'
_computing_molecular_graphics
;
'PLATON (Spek, 2003) and DIAMOND (Brandenburg, 2005)
;
_computing_publication_material     'SHELXTL (Sheldrick, 2008)'
loop_
    _atom_site_type_symbol
    _atom_site_label
    _atom_site_fract_x
    _atom_site_fract_y
    _atom_site_fract_z
    _atom_site_U_iso_or_equiv
    _atom_site_adp_type
    _atom_site_calc_flag
    _atom_site_refinement_flags
    _atom_site_occupancy
    _atom_site_disorder_assembly
    _atom_site_disorder_group
    Cu Cu1 0.26542(7) 0.47318(3) 0.74564(5) 0.0571(3) Uani d . 1 . .
    Cl Cl1 0.07239(19) 0.47574(9) 0.64858(15) 0.0997(7) Uani d . 1 . .
    Cl Cl2 0.26726(19) 0.73954(7) 0.91201(14) 0.0747(5) Uani d . 1 . .
    O O1 0.1727(6) 0.59575(19) 0.7034(4) 0.0889(15) Uani d . 1 . .
    O O2 0.4526(4) 0.35968(16) 0.8018(3) 0.0669(11) Uani d . 1 . .
    O O3 0.4465(5) 0.56765(18) 0.8725(3) 0.0732(13) Uani d . 1 . .
    O O4 0.1747(5) 0.3525(2) 0.6905(4) 0.0844(14) Uani d . 1 . .
    O O5 0.4055(5) 0.7571(2) 0.9173(4) 0.1113(18) Uani d U 1 . .
    O O6 0.1856(8) 0.7690(3) 0.9745(6) 0.150(3) Uani d U 1 . .
    O O7 0.2544(6) 0.6820(2) 0.9289(5) 0.132(2) Uani d U 1 . .
    O O8 0.2123(7) 0.7500(3) 0.8194(5) 0.136(2) Uani d U 1 . .
    N N1 0.3467(5) 0.53815(19) 0.6778(3) 0.0568(13) Uani d . 1 . .
    N N2 0.4665(5) 0.43982(19) 0.7198(3) 0.0499(11) Uani d . 1 . .
    N N3 0.2912(5) 0.5010(2) 0.8922(3) 0.0568(12) Uani d . 1 . .
    N N4 0.1743(5) 0.4105(2) 0.8140(4) 0.0594(13) Uani d . 1 . .
    C C1 0.2907(7) 0.5872(3) 0.6577(5) 0.0703(18) Uani d . 1 . .
    C C2 0.3467(9) 0.6270(3) 0.5968(5) 0.080(2) Uani d . 1 . .
    H H2 0.3015 0.6604 0.5832 0.096 Uiso calc R 1 . .
    C C3 0.4689(8) 0.6151(3) 0.5585(5) 0.077(2) Uani d . 1 . .
    H H3 0.5072 0.6409 0.5175 0.092 Uiso calc R 1 . .
    C C4 0.5403(7) 0.5652(3) 0.5781(4) 0.0682(18) Uani d . 1 . .
    C C5 0.6692(7) 0.5514(3) 0.5426(5) 0.0719(18) Uani d . 1 . .
    H H5 0.7121 0.5758 0.5013 0.086 Uiso calc R 1 . .
    C C6 0.7305(7) 0.5035(3) 0.5679(5) 0.0755(19) Uani d . 1 . .
    H H6 0.8171 0.4959 0.5451 0.091 Uiso calc R 1 . .
    C C7 0.6676(6) 0.4634(3) 0.6290(4) 0.0591(16) Uani d . 1 . .
    C C8 0.7256(6) 0.4127(3) 0.6569(5) 0.0645(17) Uani d . 1 . .
    H H8 0.8123 0.4032 0.6360 0.077 Uiso calc R 1 . .
    C C9 0.6588(7) 0.3770(3) 0.7134(5) 0.0641(17) Uani d . 1 . .
    H H9 0.6984 0.3432 0.7319 0.077 Uiso calc R 1 . .
    C C10 0.5271(6) 0.3923(2) 0.7438(4) 0.0558(15) Uani d . 1 . .
    C C11 0.5375(6) 0.4756(2) 0.6638(4) 0.0502(14) Uani d . 1 . .
    C C12 0.4721(6) 0.5278(2) 0.6399(4) 0.0559(15) Uani d . 1 . .
    C C13 0.3622(7) 0.5429(3) 0.9315(5) 0.0649(17) Uani d . 1 . .
    C C14 0.3474(8) 0.5577(3) 1.0286(5) 0.081(2) Uani d . 1 . .
    H H14 0.3994 0.5866 1.0555 0.098 Uiso calc R 1 . .
    C C15 0.2577(9) 0.5296(3) 1.0820(5) 0.085(2) Uani d . 1 . .
    H H15 0.2472 0.5400 1.1455 0.102 Uiso calc R 1 . .
    C C16 0.1785(8) 0.4845(3) 1.0434(5) 0.0703(19) Uani d . 1 . .
    C C17 0.0836(9) 0.4528(4) 1.0953(5) 0.085(2) Uani d . 1 . .
    H H17 0.0657 0.4623 1.1582 0.102 Uiso calc R 1 . .
    C C18 0.0187(8) 0.4085(3) 1.0533(5) 0.084(2) Uani d . 1 . .
    H H18 -0.0455 0.3887 1.0876 0.101 Uiso calc R 1 . .
    C C19 0.0465(7) 0.3918(3) 0.9581(5) 0.0691(18) Uani d . 1 . .
    C C20 -0.0109(7) 0.3445(3) 0.9093(6) 0.081(2) Uani d . 1 . .
    H H20 -0.0748 0.3225 0.9400 0.097 Uiso calc R 1 . .
    C C21 0.0243(7) 0.3310(3) 0.8216(6) 0.079(2) Uani d . 1 . .
    H H21 -0.0151 0.3003 0.7908 0.095 Uiso calc R 1 . .
    C C22 0.1240(7) 0.3645(3) 0.7745(5) 0.0692(18) Uani d . 1 . .
    C C23 0.1387(6) 0.4240(2) 0.9053(4) 0.0586(15) Uani d . 1 . .
    C C24 0.2031(6) 0.4713(2) 0.9485(4) 0.0558(15) Uani d . 1 . .
    C C25 0.0873(13) 0.6395(5) 0.6618(10) 0.165(4) Uani d DU 1 . .
    H H25A 0.1307 0.6751 0.6756 0.198 Uiso calc R 1 . .
    H H25B 0.0838 0.6348 0.5928 0.198 Uiso calc R 1 . .
    C C26 -0.0473(14) 0.6412(6) 0.6939(11) 0.204(6) Uani d DU 1 . .
    H H26A -0.1004 0.6121 0.6633 0.306 Uiso calc R 1 . .
    H H26B -0.0875 0.6768 0.6783 0.306 Uiso calc R 1 . .
    H H26C -0.0463 0.6359 0.7619 0.306 Uiso calc R 1 . .
    C C27 0.5010(8) 0.3041(3) 0.8233(5) 0.081(2) Uani d DU 1 . .
    H H27A 0.5860 0.3055 0.8613 0.097 Uiso calc R 1 . .
    H H27B 0.5172 0.2838 0.7648 0.097 Uiso calc R 1 . .
    C C28 0.3898(8) 0.2763(3) 0.8787(6) 0.102(3) Uani d DU 1 . .
    H H28A 0.3661 0.2996 0.9316 0.153 Uiso calc R 1 . .
    H H28B 0.4223 0.2409 0.9023 0.153 Uiso calc R 1 . .
    H H28C 0.3103 0.2707 0.8375 0.153 Uiso calc R 1 . .
    C C29 0.5355(7) 0.6122(3) 0.9063(5) 0.084(2) Uani d DU 1 . .
    H H29A 0.5997 0.5984 0.9553 0.101 Uiso calc R 1 . .
    H H29B 0.4818 0.6420 0.9337 0.101 Uiso calc R 1 . .
    C C30 0.6118(8) 0.6336(3) 0.8219(6) 0.105(3) Uani d DU 1 . .
    H H30A 0.6665 0.6041 0.7965 0.158 Uiso calc R 1 . .
    H H30B 0.6704 0.6639 0.8419 0.158 Uiso calc R 1 . .
    H H30C 0.5473 0.6464 0.7734 0.158 Uiso calc R 1 . .
    C C31 0.1123(10) 0.3080(4) 0.6354(7) 0.129(3) Uani d DU 1 . .
    H H31A 0.0858 0.2781 0.6778 0.155 Uiso calc R 1 . .
    H H31B 0.0303 0.3217 0.6020 0.155 Uiso calc R 1 . .
    C C32 0.2069(11) 0.2869(5) 0.5671(8) 0.159(4) Uani d DU 1 . .
    H H32A 0.1957 0.3073 0.5082 0.238 Uiso calc R 1 . .
    H H32B 0.1887 0.2481 0.5555 0.238 Uiso calc R 1 . .
    H H32C 0.2992 0.2914 0.5919 0.238 Uiso calc R 1 . .
loop_
    _atom_site_aniso_label
    _atom_site_aniso_U_11
    _atom_site_aniso_U_22
    _atom_site_aniso_U_33
    _atom_site_aniso_U_12
    _atom_site_aniso_U_13
    _atom_site_aniso_U_23
    Cu1 0.0593(5) 0.0552(5) 0.0568(5) -0.0024(4) -0.0015(4) -0.0043(3)
    Cl1 0.0666(11) 0.1277(18) 0.1029(15) -0.0222(11) -0.0256(10) 0.0300(12)
    Cl2 0.0762(12) 0.0558(10) 0.0921(13) 0.0037(8) 0.0009(10) 0.0131(9)
    O1 0.094(4) 0.070(3) 0.103(4) 0.026(3) -0.001(3) 0.008(3)
    O2 0.076(3) 0.048(2) 0.077(3) 0.004(2) 0.000(2) 0.003(2)
    O3 0.084(3) 0.058(3) 0.076(3) -0.012(2) -0.013(3) -0.015(2)
    O4 0.073(3) 0.087(3) 0.095(4) -0.027(3) 0.014(3) -0.039(3)
    O5 0.076(3) 0.120(4) 0.137(4) -0.012(3) -0.012(3) 0.026(3)
    O6 0.133(5) 0.141(5) 0.179(6) 0.010(4) 0.025(4) -0.063(5)
    O7 0.122(4) 0.073(3) 0.201(6) 0.006(3) 0.039(4) 0.038(4)
    O8 0.148(5) 0.130(5) 0.126(5) -0.034(4) -0.043(4) 0.018(4)
    N1 0.058(3) 0.055(3) 0.057(3) 0.005(2) -0.010(3) -0.006(2)
    N2 0.055(3) 0.047(3) 0.047(3) -0.004(2) -0.006(2) -0.005(2)
    N3 0.064(3) 0.048(3) 0.058(3) 0.009(3) -0.010(3) -0.008(2)
    N4 0.056(3) 0.059(3) 0.063(3) -0.003(2) 0.001(2) -0.010(3)
    C1 0.068(5) 0.068(5) 0.073(5) 0.006(4) -0.014(4) -0.006(4)
    C2 0.090(6) 0.060(4) 0.088(5) 0.000(4) -0.020(4) 0.015(4)
    C3 0.096(6) 0.054(4) 0.078(5) -0.018(4) -0.023(4) 0.017(3)
    C4 0.078(5) 0.067(4) 0.059(4) -0.023(4) -0.021(4) -0.002(3)
    C5 0.062(4) 0.081(5) 0.073(5) -0.021(4) -0.004(4) 0.010(4)
    C6 0.050(4) 0.106(6) 0.070(5) -0.017(4) 0.000(3) -0.003(4)
    C7 0.052(4) 0.076(4) 0.048(3) -0.011(3) -0.009(3) -0.012(3)
    C8 0.052(4) 0.075(5) 0.066(4) 0.009(3) -0.001(3) -0.021(4)
    C9 0.062(4) 0.063(4) 0.068(4) 0.009(3) -0.005(3) -0.009(3)
    C10 0.067(4) 0.048(4) 0.051(4) 0.000(3) -0.007(3) -0.010(3)
    C11 0.052(3) 0.055(3) 0.043(3) -0.001(3) -0.011(3) -0.005(3)
    C12 0.061(4) 0.054(4) 0.051(3) -0.014(3) -0.015(3) 0.000(3)
    C13 0.073(4) 0.056(4) 0.064(4) 0.014(3) -0.018(4) -0.010(3)
    C14 0.112(6) 0.063(5) 0.066(5) 0.005(4) -0.028(4) -0.015(4)
    C15 0.129(7) 0.080(5) 0.046(4) 0.028(5) -0.010(4) -0.009(4)
    C16 0.093(5) 0.068(4) 0.049(4) 0.025(4) -0.009(4) -0.001(3)
    C17 0.104(6) 0.099(6) 0.051(4) 0.022(5) 0.009(4) 0.009(4)
    C18 0.087(6) 0.097(6) 0.071(5) 0.022(5) 0.015(4) 0.024(4)
    C19 0.062(4) 0.077(5) 0.068(5) 0.012(4) 0.007(3) 0.015(4)
    C20 0.063(4) 0.078(5) 0.102(6) -0.012(4) 0.012(4) 0.015(4)
    C21 0.067(5) 0.080(5) 0.091(6) -0.020(4) 0.009(4) -0.008(4)
    C22 0.063(4) 0.070(4) 0.075(5) -0.009(3) 0.005(4) -0.018(4)
    C23 0.066(4) 0.059(4) 0.050(4) 0.005(3) 0.001(3) 0.001(3)
    C24 0.069(4) 0.047(3) 0.051(4) 0.011(3) -0.003(3) 0.001(3)
    C25 0.155(8) 0.153(8) 0.189(8) 0.054(7) 0.043(7) 0.040(7)
    C26 0.191(9) 0.211(10) 0.209(9) 0.024(8) -0.015(8) 0.039(8)
    C27 0.100(5) 0.060(4) 0.084(5) 0.007(4) 0.000(4) 0.004(3)
    C28 0.117(6) 0.076(5) 0.113(6) -0.001(4) -0.004(5) 0.024(4)
    C29 0.082(5) 0.066(4) 0.103(5) 0.006(4) -0.033(4) -0.020(4)
    C30 0.098(5) 0.097(5) 0.120(6) -0.035(5) -0.007(5) -0.008(5)
    C31 0.117(6) 0.147(7) 0.124(6) -0.049(6) 0.009(5) -0.066(6)
    C32 0.178(8) 0.152(7) 0.145(7) 0.004(7) -0.006(7) -0.066(6)
_geom_special_details
;
All e.s.d.'s (except the e.s.d. in the dihedral angle between two l.s. planes)
are estimated using the full covariance matrix. The cell e.s.d.'s are taken
into account individually in the estimation of e.s.d.'s in distances, angles
and torsion angles; correlations between e.s.d.'s in cell parameters are only
used when they are defined by crystal symmetry. An approximate (isotropic)
treatment of cell e.s.d.'s is used for estimating e.s.d.'s involving l.s.
planes.
;
loop_
    _geom_bond_atom_site_label_1
    _geom_bond_atom_site_label_2
    _geom_bond_site_symmetry_2
    _geom_bond_distance
    _geom_bond_publ_flag
    Cu1 N1 . 1.999(5) y
    Cu1 N4 . 2.003(5) y
    Cu1 N2 . 2.158(5) y
    Cu1 N3 . 2.162(5) y
    Cu1 Cl1 . 2.2847(19) y
    Cl2 O6 . 1.392(6) ?
    Cl2 O7 . 1.404(5) ?
    Cl2 O8 . 1.408(6) ?
    Cl2 O5 . 1.411(5) ?
    O1 C1 . 1.349(8) ?
    O1 C25 . 1.447(11) ?
    O2 C10 . 1.353(7) ?
    O2 C27 . 1.441(7) ?
    O3 C13 . 1.324(8) ?
    O3 C29 . 1.446(7) ?
    O4 C22 . 1.320(7) ?
    O4 C31 . 1.438(8) ?
    N1 C1 . 1.322(8) ?
    N1 C12 . 1.370(8) ?
    N2 C10 . 1.321(7) ?
    N2 C11 . 1.363(7) ?
    N3 C13 . 1.328(8) ?
    N3 C24 . 1.380(7) ?
    N4 C22 . 1.320(7) ?
    N4 C23 . 1.371(7) ?
    C1 C2 . 1.400(9) ?
    C2 C3 . 1.352(10) ?
    C2 H2 . 0.9300 ?
    C3 C4 . 1.406(9) ?
    C3 H3 . 0.9300 ?
    C4 C5 . 1.405(9) ?
    C4 C12 . 1.422(8) ?
    C5 C6 . 1.336(10) ?
    C5 H5 . 0.9300 ?
    C6 C7 . 1.436(9) ?
    C6 H6 . 0.9300 ?
    C7 C8 . 1.390(8) ?
    C7 C11 . 1.403(8) ?
    C8 C9 . 1.345(9) ?
    C8 H8 . 0.9300 ?
    C9 C10 . 1.414(8) ?
    C9 H9 . 0.9300 ?
    C11 C12 . 1.439(8) ?
    C13 C14 . 1.414(9) ?
    C14 C15 . 1.347(10) ?
    C14 H14 . 0.9300 ?
    C15 C16 . 1.425(10) ?
    C15 H15 . 0.9300 ?
    C16 C24 . 1.392(9) ?
    C16 C17 . 1.413(10) ?
    C17 C18 . 1.359(10) ?
    C17 H17 . 0.9300 ?
    C18 C19 . 1.424(9) ?
    C18 H18 . 0.9300 ?
    C19 C23 . 1.411(9) ?
    C19 C20 . 1.427(10) ?
    C20 C21 . 1.324(9) ?
    C20 H20 . 0.9300 ?
    C21 C22 . 1.434(9) ?
    C21 H21 . 0.9300 ?
    C23 C24 . 1.420(8) ?
    C25 C26 . 1.401(9) ?
    C25 H25A . 0.9700 ?
    C25 H25B . 0.9700 ?
    C26 H26A . 0.9600 ?
    C26 H26B . 0.9600 ?
    C26 H26C . 0.9600 ?
    C27 C28 . 1.508(7) ?
    C27 H27A . 0.9700 ?
    C27 H27B . 0.9700 ?
    C28 H28A . 0.9600 ?
    C28 H28B . 0.9600 ?
    C28 H28C . 0.9600 ?
    C29 C30 . 1.505(8) ?
    C29 H29A . 0.9700 ?
    C29 H29B . 0.9700 ?
    C30 H30A . 0.9600 ?
    C30 H30B . 0.9600 ?
    C30 H30C . 0.9600 ?
    C31 C32 . 1.439(8) ?
    C31 H31A . 0.9700 ?
    C31 H31B . 0.9700 ?
    C32 H32A . 0.9600 ?
    C32 H32B . 0.9600 ?
    C32 H32C . 0.9600 ?
loop_
    _geom_angle_atom_site_label_1
    _geom_angle_atom_site_label_2
    _geom_angle_atom_site_label_3
    _geom_angle_site_symmetry_1
    _geom_angle_site_symmetry_3
    _geom_angle
    _geom_angle_publ_flag
    N1 Cu1 N4 . . 176.8(2) y
    N1 Cu1 N2 . . 80.38(19) y
    N4 Cu1 N2 . . 102.79(19) y
    N1 Cu1 N3 . . 100.03(19) y
    N4 Cu1 N3 . . 79.6(2) y
    N2 Cu1 N3 . . 101.22(17) y
    N1 Cu1 Cl1 . . 91.64(15) y
    N4 Cu1 Cl1 . . 86.22(15) y
    N2 Cu1 Cl1 . . 130.20(13) y
    N3 Cu1 Cl1 . . 128.54(15) y
    O6 Cl2 O7 . . 109.7(4) ?
    O6 Cl2 O8 . . 106.2(5) ?
    O7 Cl2 O8 . . 107.2(4) ?
    O6 Cl2 O5 . . 112.4(4) ?
    O7 Cl2 O5 . . 111.9(4) ?
    O8 Cl2 O5 . . 109.3(4) ?
    C1 O1 C25 . . 114.1(7) ?
    C10 O2 C27 . . 118.6(5) ?
    C13 O3 C29 . . 120.3(5) ?
    C22 O4 C31 . . 118.3(6) ?
    C1 N1 C12 . . 116.5(6) ?
    C1 N1 Cu1 . . 128.7(5) ?
    C12 N1 Cu1 . . 114.5(4) ?
    C10 N2 C11 . . 117.2(5) ?
    C10 N2 Cu1 . . 132.6(4) ?
    C11 N2 Cu1 . . 110.1(4) ?
    C13 N3 C24 . . 118.7(5) ?
    C13 N3 Cu1 . . 131.9(5) ?
    C24 N3 Cu1 . . 109.0(4) ?
    C22 N4 C23 . . 119.0(6) ?
    C22 N4 Cu1 . . 126.2(5) ?
    C23 N4 Cu1 . . 113.3(4) ?
    N1 C1 O1 . . 112.8(6) ?
    N1 C1 C2 . . 124.6(7) ?
    O1 C1 C2 . . 122.7(7) ?
    C3 C2 C1 . . 117.6(7) ?
    C3 C2 H2 . . 121.2 ?
    C1 C2 H2 . . 121.2 ?
    C2 C3 C4 . . 122.6(7) ?
    C2 C3 H3 . . 118.7 ?
    C4 C3 H3 . . 118.7 ?
    C5 C4 C3 . . 125.0(7) ?
    C5 C4 C12 . . 120.5(6) ?
    C3 C4 C12 . . 114.5(7) ?
    C6 C5 C4 . . 120.4(7) ?
    C6 C5 H5 . . 119.8 ?
    C4 C5 H5 . . 119.8 ?
    C5 C6 C7 . . 122.4(7) ?
    C5 C6 H6 . . 118.8 ?
    C7 C6 H6 . . 118.8 ?
    C8 C7 C11 . . 116.7(6) ?
    C8 C7 C6 . . 125.0(6) ?
    C11 C7 C6 . . 118.4(6) ?
    C9 C8 C7 . . 121.3(6) ?
    C9 C8 H8 . . 119.4 ?
    C7 C8 H8 . . 119.4 ?
    C8 C9 C10 . . 118.3(6) ?
    C8 C9 H9 . . 120.9 ?
    C10 C9 H9 . . 120.9 ?
    N2 C10 O2 . . 113.9(5) ?
    N2 C10 C9 . . 123.3(6) ?
    O2 C10 C9 . . 122.8(6) ?
    N2 C11 C7 . . 123.3(5) ?
    N2 C11 C12 . . 116.8(5) ?
    C7 C11 C12 . . 119.9(6) ?
    N1 C12 C4 . . 124.2(6) ?
    N1 C12 C11 . . 117.4(5) ?
    C4 C12 C11 . . 118.4(6) ?
    O3 C13 N3 . . 114.0(6) ?
    O3 C13 C14 . . 124.8(6) ?
    N3 C13 C14 . . 121.2(7) ?
    C15 C14 C13 . . 119.6(7) ?
    C15 C14 H14 . . 120.2 ?
    C13 C14 H14 . . 120.2 ?
    C14 C15 C16 . . 121.5(7) ?
    C14 C15 H15 . . 119.2 ?
    C16 C15 H15 . . 119.2 ?
    C24 C16 C17 . . 120.2(7) ?
    C24 C16 C15 . . 115.2(7) ?
    C17 C16 C15 . . 124.6(7) ?
    C18 C17 C16 . . 120.0(7) ?
    C18 C17 H17 . . 120.0 ?
    C16 C17 H17 . . 120.0 ?
    C17 C18 C19 . . 121.6(7) ?
    C17 C18 H18 . . 119.2 ?
    C19 C18 H18 . . 119.2 ?
    C23 C19 C18 . . 118.5(7) ?
    C23 C19 C20 . . 115.5(6) ?
    C18 C19 C20 . . 125.9(7) ?
    C21 C20 C19 . . 121.8(7) ?
    C21 C20 H20 . . 119.1 ?
    C19 C20 H20 . . 119.1 ?
    C20 C21 C22 . . 119.2(7) ?
    C20 C21 H21 . . 120.4 ?
    C22 C21 H21 . . 120.4 ?
    O4 C22 N4 . . 114.1(6) ?
    O4 C22 C21 . . 124.4(6) ?
    N4 C22 C21 . . 121.5(7) ?
    N4 C23 C19 . . 122.8(6) ?
    N4 C23 C24 . . 117.5(6) ?
    C19 C23 C24 . . 119.6(6) ?
    N3 C24 C16 . . 123.7(6) ?
    N3 C24 C23 . . 116.3(5) ?
    C16 C24 C23 . . 119.9(6) ?
    C26 C25 O1 . . 115.2(11) ?
    C26 C25 H25A . . 108.5 ?
    O1 C25 H25A . . 108.5 ?
    C26 C25 H25B . . 108.5 ?
    O1 C25 H25B . . 108.5 ?
    H25A C25 H25B . . 107.5 ?
    C25 C26 H26A . . 109.5 ?
    C25 C26 H26B . . 109.5 ?
    H26A C26 H26B . . 109.5 ?
    C25 C26 H26C . . 109.5 ?
    H26A C26 H26C . . 109.5 ?
    H26B C26 H26C . . 109.5 ?
    O2 C27 C28 . . 106.2(6) ?
    O2 C27 H27A . . 110.5 ?
    C28 C27 H27A . . 110.5 ?
    O2 C27 H27B . . 110.5 ?
    C28 C27 H27B . . 110.5 ?
    H27A C27 H27B . . 108.7 ?
    C27 C28 H28A . . 109.5 ?
    C27 C28 H28B . . 109.5 ?
    H28A C28 H28B . . 109.5 ?
    C27 C28 H28C . . 109.5 ?
    H28A C28 H28C . . 109.5 ?
    H28B C28 H28C . . 109.5 ?
    O3 C29 C30 . . 107.5(6) ?
    O3 C29 H29A . . 110.2 ?
    C30 C29 H29A . . 110.2 ?
    O3 C29 H29B . . 110.2 ?
    C30 C29 H29B . . 110.2 ?
    H29A C29 H29B . . 108.5 ?
    C29 C30 H30A . . 109.5 ?
    C29 C30 H30B . . 109.5 ?
    H30A C30 H30B . . 109.5 ?
    C29 C30 H30C . . 109.5 ?
    H30A C30 H30C . . 109.5 ?
    H30B C30 H30C . . 109.5 ?
    C32 C31 O4 . . 110.3(7) ?
    C32 C31 H31A . . 109.6 ?
    O4 C31 H31A . . 109.6 ?
    C32 C31 H31B . . 109.6 ?
    O4 C31 H31B . . 109.6 ?
    H31A C31 H31B . . 108.1 ?
    C31 C32 H32A . . 109.5 ?
    C31 C32 H32B . . 109.5 ?
    H32A C32 H32B . . 109.5 ?
    C31 C32 H32C . . 109.5 ?
    H32A C32 H32C . . 109.5 ?
    H32B C32 H32C . . 109.5 ?
loop_
    _geom_torsion_atom_site_label_1
    _geom_torsion_atom_site_label_2
    _geom_torsion_atom_site_label_3
    _geom_torsion_atom_site_label_4
    _geom_torsion_site_symmetry_1
    _geom_torsion_site_symmetry_2
    _geom_torsion_site_symmetry_3
    _geom_torsion_site_symmetry_4
    _geom_torsion
    _geom_torsion_publ_flag
    N2 Cu1 N1 C1 . . . . -178.8(5) ?
    N3 Cu1 N1 C1 . . . . -79.0(5) ?
    Cl1 Cu1 N1 C1 . . . . 50.7(5) ?
    N2 Cu1 N1 C12 . . . . 7.8(4) ?
    N3 Cu1 N1 C12 . . . . 107.7(4) ?
    Cl1 Cu1 N1 C12 . . . . -122.7(4) ?
    N1 Cu1 N2 C10 . . . . 176.9(5) ?
    N4 Cu1 N2 C10 . . . . -3.3(5) ?
    N3 Cu1 N2 C10 . . . . 78.4(5) ?
    Cl1 Cu1 N2 C10 . . . . -99.2(5) ?
    N1 Cu1 N2 C11 . . . . -6.5(3) ?
    N4 Cu1 N2 C11 . . . . 173.4(3) ?
    N3 Cu1 N2 C11 . . . . -104.9(3) ?
    Cl1 Cu1 N2 C11 . . . . 77.5(4) ?
    N1 Cu1 N3 C13 . . . . -11.7(5) ?
    N4 Cu1 N3 C13 . . . . 171.5(5) ?
    N2 Cu1 N3 C13 . . . . 70.4(5) ?
    Cl1 Cu1 N3 C13 . . . . -111.9(5) ?
    N1 Cu1 N3 C24 . . . . 160.6(4) ?
    N4 Cu1 N3 C24 . . . . -16.2(4) ?
    N2 Cu1 N3 C24 . . . . -117.4(4) ?
    Cl1 Cu1 N3 C24 . . . . 60.3(4) ?
    N2 Cu1 N4 C22 . . . . -76.5(5) ?
    N3 Cu1 N4 C22 . . . . -175.8(5) ?
    Cl1 Cu1 N4 C22 . . . . 53.9(5) ?
    N2 Cu1 N4 C23 . . . . 117.5(4) ?
    N3 Cu1 N4 C23 . . . . 18.2(4) ?
    Cl1 Cu1 N4 C23 . . . . -112.1(4) ?
    C12 N1 C1 O1 . . . . -175.3(5) ?
    Cu1 N1 C1 O1 . . . . 11.5(8) ?
    C12 N1 C1 C2 . . . . 3.9(9) ?
    Cu1 N1 C1 C2 . . . . -169.4(5) ?
    C25 O1 C1 N1 . . . . -161.5(8) ?
    C25 O1 C1 C2 . . . . 19.3(11) ?
    N1 C1 C2 C3 . . . . -2.3(10) ?
    O1 C1 C2 C3 . . . . 176.8(6) ?
    C1 C2 C3 C4 . . . . -0.5(10) ?
    C2 C3 C4 C5 . . . . -178.0(7) ?
    C2 C3 C4 C12 . . . . 1.3(9) ?
    C3 C4 C5 C6 . . . . 178.0(6) ?
    C12 C4 C5 C6 . . . . -1.3(9) ?
    C4 C5 C6 C7 . . . . 2.0(10) ?
    C5 C6 C7 C8 . . . . 179.2(6) ?
    C5 C6 C7 C11 . . . . -0.6(9) ?
    C11 C7 C8 C9 . . . . 0.8(8) ?
    C6 C7 C8 C9 . . . . -179.1(6) ?
    C7 C8 C9 C10 . . . . 0.2(9) ?
    C11 N2 C10 O2 . . . . 178.0(4) ?
    Cu1 N2 C10 O2 . . . . -5.6(7) ?
    C11 N2 C10 C9 . . . . -0.9(8) ?
    Cu1 N2 C10 C9 . . . . 175.5(4) ?
    C27 O2 C10 N2 . . . . 172.7(5) ?
    C27 O2 C10 C9 . . . . -8.4(8) ?
    C8 C9 C10 N2 . . . . -0.2(9) ?
    C8 C9 C10 O2 . . . . -179.0(5) ?
    C10 N2 C11 C7 . . . . 2.1(7) ?
    Cu1 N2 C11 C7 . . . . -175.1(4) ?
    C10 N2 C11 C12 . . . . -178.6(5) ?
    Cu1 N2 C11 C12 . . . . 4.2(5) ?
    C8 C7 C11 N2 . . . . -2.1(8) ?
    C6 C7 C11 N2 . . . . 177.8(5) ?
    C8 C7 C11 C12 . . . . 178.6(5) ?
    C6 C7 C11 C12 . . . . -1.5(8) ?
    C1 N1 C12 C4 . . . . -2.9(8) ?
    Cu1 N1 C12 C4 . . . . 171.3(4) ?
    C1 N1 C12 C11 . . . . 177.7(5) ?
    Cu1 N1 C12 C11 . . . . -8.1(6) ?
    C5 C4 C12 N1 . . . . 179.8(5) ?
    C3 C4 C12 N1 . . . . 0.4(8) ?
    C5 C4 C12 C11 . . . . -0.8(8) ?
    C3 C4 C12 C11 . . . . 179.9(5) ?
    N2 C11 C12 N1 . . . . 2.2(7) ?
    C7 C11 C12 N1 . . . . -178.4(5) ?
    N2 C11 C12 C4 . . . . -177.2(5) ?
    C7 C11 C12 C4 . . . . 2.1(7) ?
    C29 O3 C13 N3 . . . . -177.0(5) ?
    C29 O3 C13 C14 . . . . 2.0(9) ?
    C24 N3 C13 O3 . . . . 178.2(5) ?
    Cu1 N3 C13 O3 . . . . -10.2(8) ?
    C24 N3 C13 C14 . . . . -0.8(8) ?
    Cu1 N3 C13 C14 . . . . 170.8(4) ?
    O3 C13 C14 C15 . . . . 179.7(6) ?
    N3 C13 C14 C15 . . . . -1.4(10) ?
    C13 C14 C15 C16 . . . . 1.2(11) ?
    C14 C15 C16 C24 . . . . 1.2(10) ?
    C14 C15 C16 C17 . . . . 179.3(7) ?
    C24 C16 C17 C18 . . . . 1.6(10) ?
    C15 C16 C17 C18 . . . . -176.4(7) ?
    C16 C17 C18 C19 . . . . 1.9(11) ?
    C17 C18 C19 C23 . . . . -3.2(10) ?
    C17 C18 C19 C20 . . . . 176.8(7) ?
    C23 C19 C20 C21 . . . . 2.2(10) ?
    C18 C19 C20 C21 . . . . -177.8(7) ?
    C19 C20 C21 C22 . . . . 0.7(11) ?
    C31 O4 C22 N4 . . . . -171.0(7) ?
    C31 O4 C22 C21 . . . . 9.8(11) ?
    C23 N4 C22 O4 . . . . -173.8(5) ?
    Cu1 N4 C22 O4 . . . . 21.0(8) ?
    C23 N4 C22 C21 . . . . 5.4(9) ?
    Cu1 N4 C22 C21 . . . . -159.8(5) ?
    C20 C21 C22 O4 . . . . 174.4(7) ?
    C20 C21 C22 N4 . . . . -4.8(11) ?
    C22 N4 C23 C19 . . . . -2.3(9) ?
    Cu1 N4 C23 C19 . . . . 164.8(5) ?
    C22 N4 C23 C24 . . . . 175.1(5) ?
    Cu1 N4 C23 C24 . . . . -17.8(6) ?
    C18 C19 C23 N4 . . . . 178.5(6) ?
    C20 C19 C23 N4 . . . . -1.5(9) ?
    C18 C19 C23 C24 . . . . 1.2(9) ?
    C20 C19 C23 C24 . . . . -178.8(6) ?
    C13 N3 C24 C16 . . . . 3.5(8) ?
    Cu1 N3 C24 C16 . . . . -170.0(5) ?
    C13 N3 C24 C23 . . . . -174.7(5) ?
    Cu1 N3 C24 C23 . . . . 11.8(6) ?
    C17 C16 C24 N3 . . . . 178.2(6) ?
    C15 C16 C24 N3 . . . . -3.6(9) ?
    C17 C16 C24 C23 . . . . -3.7(9) ?
    C15 C16 C24 C23 . . . . 174.5(6) ?
    N4 C23 C24 N3 . . . . 3.0(8) ?
    C19 C23 C24 N3 . . . . -179.5(5) ?
    N4 C23 C24 C16 . . . . -175.3(5) ?
    C19 C23 C24 C16 . . . . 2.2(8) ?
    C1 O1 C25 C26 . . . . 166.7(12) ?
    C10 O2 C27 C28 . . . . -173.4(5) ?
    C13 O3 C29 C30 . . . . -176.9(6) ?
    C22 O4 C31 C32 . . . . -158.3(8) ?
data_global
_journal_date_recd_electronic     2008-11-26
_journal_date_accepted     2008-12-07
_journal_name_full     'Acta Crystallographica, Section E'
_journal_year     2009
_journal_volume     65
_journal_issue      1
_journal_page_first     m50
_journal_page_last     m50
_journal_paper_category     QM
_journal_coeditor_code     LH2739
_publ_contact_author_name     'Cao-Yuan Niu'
_publ_contact_author_address
;College of Sciences
Henan Agricultural University
Zhengzhou 450002
P. R. China
;
_publ_contact_author_email     niu_cy2000@yahoo.com.cn
_publ_contact_author_fax     '86 371 63554576'
_publ_contact_author_phone     '86 371 63978906'
_publ_section_title
;
Chloridobis(2,9-diethoxy-1,10-phenanthroline-\k^2^<i>N</i>,<i>N</i>')copper(II)
perchlorate
;
loop_
    _publ_author_name
    _publ_author_address
    'Wan, Xin-Sheng'
;College of Sciences
Henan Agricultural University
Zhengzhou 450002
People's Republic of China
;
    'Meng, Lei'
;College of Sciences
Henan Agricultural University
Zhengzhou 450002
People's Republic of China
;
    'Feng, Chao-Ling'
;College of Sciences
Henan Agricultural University
Zhengzhou 450002
People's Republic of China
;
    'Kou, Chun-Hong'
;College of Sciences
Henan Agricultural University
Zhengzhou 450002
People's Republic of China
;
    'Niu, Cao-Yuan'
;College of Sciences
Henan Agricultural University
Zhengzhou 450002
People's Republic of China
;
