# Supplementary material for: Chloridobis(2,9-dieth­oxy-1,10-phenanthroline-κ2 N,N′)copper(II) perchlorate
Source: Acta Crystallogr Sect E Struct Rep Online. 2008 Dec 13;65(Pt 1):m50. doi: 10.1107/S160053680804138X (PMC2967893; doi:10.1107/S160053680804138X)
Supplement: Supplementary file 2 [file e-65-00m50-Isup2.hkl]

# 
# h,k,l, Fc-squared, Fo-squared, sigma(Fo-squared) and status flag 
# 
data_I
_shelx_title ' C in P2(1)/c' 
_shelx_refln_list_code          4 
_shelx_F_calc_maximum      249.91 
_exptl_crystal_F_000      1516.00 
_reflns_d_resolution_high  0.8255 
 
loop_ 
 _symmetry_equiv_pos_as_xyz 
 'x, y, z' 
 '-x, y+1/2, -z+1/2' 
 '-x, -y, -z' 
 'x, -y-1/2, z-1/2' 
 
_cell_length_a     9.7461 
_cell_length_b    23.9533 
_cell_length_c    13.9777 
_cell_angle_alpha  90.000 
_cell_angle_beta   91.837 
_cell_angle_gamma  90.000 
 
_shelx_F_squared_multiplier     1.000 
 
loop_ 
 _refln_index_h 
 _refln_index_k 
 _refln_index_l 
 _refln_F_squared_calc 
 _refln_F_squared_meas 
 _refln_F_squared_sigma 
 _refln_observed_status 
   2   0   0    10891.80     9246.77    259.62 o 
   3   0   0       85.88       -6.24     13.96 o 
   4   0   0    18332.79    17557.91    493.44 o 
   5   0   0     4379.99     4137.14    156.42 o 
   6   0   0      673.36      395.84     53.65 o 
   7   0   0      501.05      427.80     61.09 o 
   8   0   0       52.08       16.40     29.10 o 
   9   0   0      786.11     1012.75     71.02 o 
  10   0   0      527.21      679.62     92.71 o 
  11   0   0      771.14      988.15     81.62 o 
   2   1   0     9398.79     9732.11    199.94 o 
   3   1   0    12965.52    13660.90    270.75 o 
   4   1   0      101.80      294.60     25.86 o 
   5   1   0      200.82      277.40     29.83 o 
   6   1   0       36.64       -0.38     17.82 o 
   7   1   0      208.39      170.68     42.43 o 
   8   1   0        2.09      -14.52     19.03 o 
   9   1   0        0.20        5.11     24.12 o 
  10   1   0       11.09       14.73     29.39 o 
  11   1   0        5.23       45.56     40.43 o 
   1   2   0     3002.01     2947.60     95.33 o 
   2   2   0     1376.11     1458.79     34.80 o 
   3   2   0     2381.77     2069.49    132.93 o 
   4   2   0     1835.67     2107.21     65.89 o 
   5   2   0     8833.77     8773.91    161.43 o 
   6   2   0      195.51      198.37     25.04 o 
   7   2   0       24.38       61.45     22.36 o 
   8   2   0      110.63       37.08     35.70 o 
   9   2   0      109.12       88.62     26.57 o 
  10   2   0      343.49      330.55     39.37 o 
  11   2   0      244.79      285.87     59.83 o 
   1   3   0    11842.79    12843.17    199.24 o 
   2   3   0    17135.24    15772.93    246.98 o 
   3   3   0      870.62      858.32     29.75 o 
   4   3   0      226.99      174.94     18.55 o 
   5   3   0     5818.09     6091.94    121.67 o 
   6   3   0       87.05       75.80     29.36 o 
   7   3   0      547.67      551.43     42.38 o 
   8   3   0      673.65      692.48     58.71 o 
   9   3   0        7.93       17.06     24.50 o 
  10   3   0      140.86      184.53     39.26 o 
  11   3   0       15.28       -1.95     35.11 o 
   0   4   0    12739.68    12930.28    244.21 o 
   1   4   0     1358.64     2108.30     43.39 o 
   2   4   0    62353.93    69771.19   1039.02 o 
   3   4   0     1725.52     1163.95     35.85 o 
   4   4   0     6377.16     5261.30    104.37 o 
   5   4   0     1299.12     1239.03     56.53 o 
   6   4   0     7857.24     7148.56    144.19 o 
   7   4   0       19.56        0.96     18.68 o 
   8   4   0      177.81      151.76     31.40 o 
   9   4   0      642.87      624.51     86.03 o 
  10   4   0       32.21       13.09     61.45 o 
  11   4   0      102.42       95.14     42.31 o 
   1   5   0     1510.55     1433.48     38.58 o 
   2   5   0     6699.88     7857.77    134.58 o 
   3   5   0      488.96      531.30     53.31 o 
   4   5   0     4719.24     3844.71     84.04 o 
   5   5   0      850.88      782.90     28.41 o 
   6   5   0       67.58       65.03     19.28 o 
   7   5   0      272.61      258.81     31.28 o 
   8   5   0        6.91        6.62     24.76 o 
   9   5   0       13.32      -12.58     27.00 o 
  10   5   0       78.25       79.27     42.86 o 
  11   5   0       24.24        8.77     37.09 o 
   0   6   0      565.97      990.28     36.22 o 
   1   6   0     8259.47     7614.99    129.58 o 
   2   6   0       23.78       70.96     12.45 o 
   3   6   0     2495.33     2599.31     60.97 o 
   4   6   0     1420.79     1775.64     51.99 o 
   5   6   0      863.71      910.85     42.61 o 
   6   6   0      475.75      511.09     42.41 o 
   7   6   0       71.46       36.65     29.01 o 
   8   6   0       35.09       15.74     31.55 o 
   9   6   0        0.87      -42.31     31.74 o 
  10   6   0        0.18      -20.85     34.90 o 
  11   6   0        8.53       49.19     41.28 o 
   1   7   0    29609.64    26539.25    409.48 o 
   2   7   0     4158.60     3561.73     74.20 o 
   3   7   0     6375.08     7233.52    133.21 o 
   4   7   0      646.38      513.73     29.70 o 
   5   7   0     5862.14     5306.12    113.83 o 
   6   7   0      571.40      573.18     58.73 o 
   7   7   0     1056.39     1077.19     54.21 o 
   8   7   0      611.60      704.28     59.71 o 
   9   7   0       40.93       27.71     38.17 o 
  10   7   0      440.01      498.87     55.15 o 
  11   7   0       32.60       41.00     67.73 o 
   0   8   0    15413.28    15546.97    302.19 o 
   1   8   0       23.61       62.36     14.62 o 
   2   8   0     3800.29     3480.93     74.85 o 
   3   8   0       14.78        7.72     16.77 o 
   4   8   0      996.74     1186.55     43.54 o 
   5   8   0        9.84       39.44     19.18 o 
   6   8   0      705.13      725.56     42.32 o 
   7   8   0       72.57       23.62     24.31 o 
   8   8   0        3.43       -5.02     29.25 o 
   9   8   0      308.53      339.62     43.87 o 
  10   8   0        4.13       54.99     37.54 o 
  11   8   0       16.67       -0.27     53.87 o 
   1   9   0     2444.07     2877.79     65.46 o 
   2   9   0     1976.67     2160.53     63.55 o 
   3   9   0     1404.35     1741.41     51.70 o 
   4   9   0      181.09      149.40     21.64 o 
   5   9   0     3309.30     3133.33     81.87 o 
   6   9   0      503.25      462.00     36.97 o 
   7   9   0      754.56      621.98     58.29 o 
   8   9   0      478.46      463.12     45.05 o 
   9   9   0       92.07       79.79     34.75 o 
  10   9   0      244.27      240.60     45.19 o 
  11   9   0       27.17      -23.97     54.01 o 
   0  10   0     6311.01     5818.43    133.38 o 
   1  10   0     1392.36     1366.63     42.69 o 
   2  10   0        9.41       20.93     20.32 o 
   3  10   0     1041.60     1104.24     44.89 o 
   4  10   0      559.15      721.29     59.71 o 
   5  10   0       55.34       71.09     21.98 o 
   6  10   0      143.46      174.59     32.15 o 
   7  10   0        1.66       -7.24     23.29 o 
   8  10   0       21.65       67.04     30.61 o 
   9  10   0      198.16      201.14     39.26 o 
  10  10   0       24.29       19.63     37.43 o 
  11  10   0       24.51      -24.71     44.29 o 
   1  11   0    11396.36     9758.55    147.31 o 
   2  11   0      682.18      702.13     34.59 o 
   3  11   0     4507.08     4187.48     94.62 o 
   4  11   0     1838.24     1925.96     60.75 o 
   5  11   0     3872.18     3814.51     96.35 o 
   6  11   0        4.34        0.00     27.41 o 
   7  11   0     2489.56     2646.04     85.59 o 
   8  11   0     1090.52      783.75     56.48 o 
   9  11   0       23.83       10.65     44.16 o 
  10  11   0      160.59      219.37     46.28 o 
   0  12   0      686.52      762.48     40.56 o 
   1  12   0     3407.83     4132.89     76.53 o 
   2  12   0     1221.42     1292.60     53.26 o 
   3  12   0      273.21      361.83     29.28 o 
   4  12   0     1146.71     1078.57     47.22 o 
   5  12   0      717.27      582.69     42.83 o 
   6  12   0       27.88       16.13     23.57 o 
   7  12   0     1061.99      985.77     57.34 o 
   8  12   0        6.50       16.03     28.83 o 
   9  12   0      207.47       61.94     36.06 o 
  10  12   0       65.28       65.17     62.62 o 
   1  13   0       28.52       35.33     13.05 o 
   2  13   0      384.70      505.80     32.82 o 
   3  13   0      296.49      311.66     28.90 o 
   4  13   0     2476.43     2386.24    103.37 o 
   5  13   0       75.78       65.51     25.20 o 
   6  13   0      692.69      582.08     77.14 o 
   7  13   0      117.64       52.77     38.31 o 
   8  13   0       81.52       57.88     33.33 o 
   9  13   0        4.39       -5.08     31.47 o 
  10  13   0        9.37       12.46     44.83 o 
   0  14   0     5909.13     5637.14    140.50 o 
   1  14   0        3.90        8.99     13.29 o 
   2  14   0     2818.29     2684.44     73.86 o 
   3  14   0     1010.40     1095.87     54.14 o 
   4  14   0     1886.93     1711.44     61.74 o 
   5  14   0      381.32      427.22     38.93 o 
   6  14   0      374.89      312.52     38.11 o 
   7  14   0      106.08       85.99     31.22 o 
   8  14   0       57.35      118.42     35.91 o 
   9  14   0       41.21       41.76     34.90 o 
  10  14   0       15.26       62.74     55.35 o 
   1  15   0     7183.66     6846.96    139.52 o 
   2  15   0       39.50       37.70     23.55 o 
   3  15   0      861.43      992.35     48.64 o 
   4  15   0       10.33       -7.04     20.04 o 
   5  15   0      101.99       74.98     28.46 o 
   6  15   0       30.76       37.95     25.92 o 
   7  15   0       99.77      107.21     36.21 o 
   8  15   0       65.41      127.35     35.85 o 
   9  15   0       17.90       27.67     35.18 o 
  10  15   0       68.92      -22.41     47.21 o 
   0  16   0     1494.64     1720.89     70.33 o 
   1  16   0     1646.99     1708.44     58.67 o 
   2  16   0     1471.24     1544.08     59.33 o 
   3  16   0       13.89       33.23     22.90 o 
   4  16   0      422.74      337.21     54.37 o 
   5  16   0       20.47       12.28     24.37 o 
   6  16   0       22.08       -0.85     25.18 o 
   7  16   0       29.42       53.90     30.32 o 
   8  16   0        6.74      -40.05     26.70 o 
   9  16   0       87.25       48.64     67.65 o 
   1  17   0      115.17      180.48     27.53 o 
   2  17   0      157.82      170.18     28.71 o 
   3  17   0       11.38      -14.63     19.17 o 
   4  17   0        9.76       19.79     23.01 o 
   5  17   0       85.53        1.57     24.81 o 
   6  17   0       13.48       -4.32     25.72 o 
   7  17   0        1.27       46.83     35.23 o 
   8  17   0        1.32      -27.30     30.98 o 
   9  17   0       30.89       34.67     49.29 o 
   0  18   0     4835.28     4784.12    322.02 o 
   1  18   0       81.79       93.72     27.64 o 
   2  18   0     2469.81     2577.08     80.60 o 
   3  18   0       99.61       86.01     43.66 o 
   4  18   0      375.66      364.15     39.76 o 
   5  18   0      263.47      273.84     37.88 o 
   6  18   0      544.57      618.42     71.64 o 
   7  18   0      166.64       84.48     34.58 o 
   8  18   0       85.45       74.53     36.20 o 
   9  18   0      121.43      132.11     58.01 o 
   1  19   0      137.84      160.68     28.35 o 
   2  19   0       65.08       74.34     25.48 o 
   3  19   0       39.32       37.60     25.44 o 
   4  19   0      159.71      199.39     50.73 o 
   5  19   0        8.86       -3.66     26.12 o 
   6  19   0       20.84       28.05     41.30 o 
   7  19   0        0.18       -7.37     34.16 o 
   8  19   0       11.35      -42.73     34.87 o 
   0  20   0      871.00      812.05     57.50 o 
   1  20   0       11.29       20.94     23.64 o 
   2  20   0      351.41      408.22     40.42 o 
   3  20   0       11.85       40.05     26.96 o 
   4  20   0      204.02      199.67     47.01 o 
   5  20   0       79.54      113.75     34.19 o 
   6  20   0      330.48      223.38     40.31 o 
   7  20   0        1.45      -33.51     30.75 o 
   8  20   0       64.59       61.67     43.41 o 
   1  21   0        6.23       26.30     42.68 o 
   2  21   0       83.81       64.45     28.94 o 
   3  21   0        5.86        9.93     26.06 o 
   4  21   0       12.50       44.92     31.39 o 
   5  21   0       23.85       52.28     31.73 o 
   6  21   0       12.43        9.15     30.39 o 
   7  21   0       77.60       39.73     35.70 o 
   8  21   0       43.65      102.62     59.57 o 
   0  22   0      435.68      515.48     81.44 o 
   1  22   0      108.82       44.32     29.95 o 
   2  22   0       51.11       18.94     27.51 o 
   3  22   0      132.28      116.36     34.85 o 
   4  22   0      881.04      880.34     60.22 o 
   5  22   0       41.28       95.15     35.81 o 
   6  22   0       72.66       61.85     36.75 o 
   7  22   0        0.27       -3.71     34.09 o 
   1  23   0       51.94       49.26     33.23 o 
   2  23   0      164.91      211.39     37.78 o 
   3  23   0      444.60      432.97     47.61 o 
   4  23   0       49.06       52.92     34.85 o 
   5  23   0       20.58       -5.30     31.71 o 
   6  23   0        0.40       -4.18     32.94 o 
   7  23   0      107.56      113.90     55.85 o 
   0  24   0      337.60      380.88     81.65 o 
   1  24   0       70.90      112.99     43.19 o 
   2  24   0       68.09      120.43     35.50 o 
   3  24   0      397.09      331.32     46.50 o 
   4  24   0      325.53      211.35     43.23 o 
   5  24   0        3.82       86.43     37.44 o 
   6  24   0       64.92       54.34     38.73 o 
   1  25   0      255.96      230.96     53.15 o 
   2  25   0        1.07       19.77     32.06 o 
   3  25   0      194.30      266.57     43.44 o 
   4  25   0       59.11       80.79     36.40 o 
   5  25   0        7.79       15.55     36.14 o 
   0  26   0       12.47       18.78     55.00 o 
   1  26   0        6.56       32.60     42.31 o 
   2  26   0        0.20       68.87     45.75 o 
   3  26   0       23.66       26.59     33.89 o 
   4  26   0        4.21       26.04     36.98 o 
   5  26   0        7.72      -51.70     34.47 o 
   1  27   0      272.45      285.30     99.26 o 
   2  27   0       23.33       30.66     45.77 o 
   3  27   0       75.43       84.53     47.85 o 
   4  27   0       39.91       69.18     48.70 o 
   0  28   0        3.91      -57.27     56.84 o 
   1  28   0       19.21       16.95     43.69 o 
   2  28   0       10.42      -14.80     40.97 o 
   3  28   0        8.84       26.09     47.45 o 
 -11   1   1       25.52       57.24     33.80 o 
 -10   1   1      615.01      715.09     52.54 o 
  -9   1   1       67.42       67.78     29.64 o 
  -8   1   1      117.17       87.01     62.65 o 
  -7   1   1      780.85      813.42     53.19 o 
  -6   1   1     1203.07     1037.74     51.46 o 
  -5   1   1       33.96       36.09     17.35 o 
  -4   1   1       33.18       69.52     16.51 o 
  -3   1   1      821.20      537.88     44.37 o 
  -2   1   1     4613.06     5353.05     90.15 o 
   1   1   1    62453.22    64627.40   1120.13 o 
   2   1   1     3954.88     3498.41     57.12 o 
   3   1   1      959.62      891.53     30.52 o 
   4   1   1      235.51      142.92     17.46 o 
   5   1   1    11435.38    10651.21    162.23 o 
   6   1   1      723.16      943.87     36.35 o 
   7   1   1        3.94        6.27     17.35 o 
   8   1   1      761.56      688.77     76.04 o 
   9   1   1       65.57       58.41     26.38 o 
  10   1   1      290.41      336.35     39.08 o 
  11   1   1      111.30      226.37     61.16 o 
 -11   2   1       61.58      110.29     41.57 o 
 -10   2   1       19.34       20.39     29.65 o 
  -9   2   1        1.18       32.17     27.91 o 
  -8   2   1      101.08       89.51     32.96 o 
  -7   2   1      774.36      719.61     51.41 o 
  -6   2   1       59.85       24.68     20.85 o 
  -5   2   1      564.42      646.61     54.26 o 
  -4   2   1      898.74      617.43     32.48 o 
  -3   2   1      105.84      225.23     14.73 o 
  -2   2   1        4.89       33.49      8.14 o 
  -1   2   1     1767.09     1866.58     62.80 o 
   1   2   1      260.23      296.07     11.42 o 
   2   2   1      575.69      809.72     22.33 o 
   3   2   1     6940.69     7709.60    134.56 o 
   4   2   1     1614.89     1301.64     41.66 o 
   5   2   1       53.69       96.36     25.38 o 
   6   2   1       16.63       -8.27     23.91 o 
   7   2   1        8.35        0.05     16.17 o 
   8   2   1        4.16        2.26     19.97 o 
   9   2   1       71.52       87.84     27.31 o 
  10   2   1       18.94       22.78     32.99 o 
  11   2   1        4.35       21.39     38.97 o 
 -11   3   1       25.35       24.33     46.93 o 
 -10   3   1      536.75      688.31     57.00 o 
  -9   3   1       38.27       -3.77     26.41 o 
  -8   3   1      198.36      164.83     36.88 o 
  -7   3   1      528.34      580.72     42.87 o 
  -6   3   1      517.51      480.06     44.56 o 
  -5   3   1     1365.91      898.60     52.30 o 
  -4   3   1    12261.70    11214.64    187.70 o 
  -3   3   1       56.02       14.69     11.94 o 
  -2   3   1      175.55       89.63     12.70 o 
  -1   3   1      159.38       84.48     14.53 o 
   0   3   1      468.33      400.03     13.94 o 
   1   3   1     5866.15     6301.48    114.33 o 
   2   3   1    24626.34    26081.69    347.23 o 
   3   3   1     7451.79     8125.29    218.84 o 
   4   3   1      461.66      285.17     22.88 o 
   5   3   1     5757.10     6201.73    189.00 o 
   6   3   1       49.85       71.73     21.55 o 
   7   3   1      734.93      666.63     35.14 o 
   8   3   1       25.01        4.22     20.08 o 
   9   3   1       54.51       61.21     31.72 o 
  10   3   1      132.22      140.62     40.04 o 
  11   3   1       62.57       74.08     73.25 o 
 -11   4   1       80.82       86.35     48.73 o 
 -10   4   1       61.29       46.88     36.31 o 
  -9   4   1      133.41      138.08     35.41 o 
  -8   4   1      409.78      395.05     50.00 o 
  -7   4   1       98.89       59.25     28.65 o 
  -6   4   1     2794.21     2861.97     79.04 o 
  -5   4   1     1011.12     1201.28     39.31 o 
  -4   4   1     2441.31     2708.35     59.43 o 
  -3   4   1     1302.96      990.03     28.60 o 
  -2   4   1      150.66      130.77     14.69 o 
  -1   4   1     4052.10     4422.28     77.16 o 
   0   4   1       59.60      100.08     10.63 o 
   1   4   1      939.34     1093.76     25.26 o 
   2   4   1    40282.23    41071.66    539.62 o 
   3   4   1     3701.30     3663.80     76.68 o 
   4   4   1     3219.77     2924.14     90.65 o 
   5   4   1     1966.27     1749.09     55.18 o 
   6   4   1     2029.48     1836.16     60.54 o 
   7   4   1       64.44      103.69     25.81 o 
   8   4   1        1.11      -24.39     18.22 o 
   9   4   1      383.26      325.03     42.36 o 
  10   4   1       57.54       89.63     35.26 o 
  11   4   1       21.02        2.65     37.11 o 
 -11   5   1       28.16       84.91     52.66 o 
 -10   5   1      253.51      196.76     55.66 o 
  -9   5   1      129.09      160.58     47.17 o 
  -8   5   1        1.40      -11.79     22.80 o 
  -7   5   1     1329.27     1320.68     53.91 o 
  -6   5   1       88.94       98.17     17.10 o 
  -5   5   1     5351.56     5122.54     89.47 o 
  -4   5   1     2629.36     2040.91     43.56 o 
  -3   5   1     3345.94     4358.02     85.61 o 
  -2   5   1     1137.71      822.68     27.18 o 
  -1   5   1    19301.66    18467.64    247.18 o 
   0   5   1      123.62       55.19      7.08 o 
   1   5   1      448.24      584.95     19.64 o 
   2   5   1    16601.09    18253.82    250.76 o 
   3   5   1      815.82      625.14     28.24 o 
   4   5   1    11067.65    10968.29    191.78 o 
   5   5   1     2803.50     2406.32     67.29 o 
   6   5   1       11.37       73.47     28.92 o 
   7   5   1      544.60      561.66     46.02 o 
   8   5   1      150.71      108.54     25.38 o 
   9   5   1       73.11       50.38     31.64 o 
  10   5   1       34.26        5.74     31.82 o 
  11   5   1        3.92      -31.73     42.57 o 
 -11   6   1       90.81      135.74     69.14 o 
 -10   6   1       10.59       24.43     36.42 o 
  -9   6   1      574.26      672.37     65.49 o 
  -8   6   1      247.99      169.64     60.03 o 
  -7   6   1       50.08       11.78     27.25 o 
  -6   6   1     1054.35      782.97     43.82 o 
  -5   6   1     3441.31     2780.47     82.68 o 
  -4   6   1      330.70      378.93     45.78 o 
  -3   6   1       27.86       62.88     10.12 o 
  -2   6   1      143.87      179.98     12.26 o 
  -1   6   1     3818.06     4084.06     65.51 o 
   0   6   1    17038.67    16126.90    194.95 o 
   1   6   1    10042.20     9746.37    140.66 o 
   2   6   1     6912.59     7420.59    162.14 o 
   3   6   1     1080.48      965.78     34.93 o 
   4   6   1     7697.91     8090.03    150.73 o 
   5   6   1       78.40      201.44     25.01 o 
   6   6   1     3769.70     3982.69    117.71 o 
   7   6   1        1.87       13.40     28.04 o 
   8   6   1       20.43       53.91     32.86 o 
   9   6   1      181.21      190.88     38.80 o 
  10   6   1       42.56       72.21     39.64 o 
  11   6   1        8.15       51.85     44.70 o 
 -11   7   1        2.24      -64.52     43.01 o 
 -10   7   1      112.41      112.24     40.72 o 
  -9   7   1       63.00       35.99     51.57 o 
  -8   7   1       81.84       87.98     38.06 o 
  -7   7   1      161.74      226.70     31.86 o 
  -6   7   1      395.76      396.57     33.51 o 
  -5   7   1      106.82      119.34     15.57 o 
  -4   7   1      273.52      357.95     18.58 o 
  -3   7   1        3.08       40.06     13.68 o 
  -2   7   1     2924.02     2845.91     62.43 o 
  -1   7   1      143.30      124.92     15.45 o 
   0   7   1      791.03     1026.54     26.14 o 
   1   7   1      256.71      299.92     18.55 o 
   2   7   1       11.07       44.85     15.12 o 
   3   7   1      953.67     1116.41     39.69 o 
   4   7   1     1841.28     1998.90     58.23 o 
   5   7   1     1495.08     1798.43     58.20 o 
   6   7   1       51.83       81.82     23.21 o 
   7   7   1        1.33       23.77     24.10 o 
   8   7   1        0.51      -18.88     26.21 o 
   9   7   1       26.39       18.15     43.52 o 
  10   7   1       23.22      -14.32     35.42 o 
  11   7   1       15.76       56.11     44.73 o 
 -11   8   1      144.03      121.44     53.21 o 
 -10   8   1       24.66        4.45     41.45 o 
  -9   8   1       70.31      101.31     34.11 o 
  -8   8   1       12.22       23.64     28.21 o 
  -7   8   1      546.82      520.17     41.27 o 
  -6   8   1     3004.65     3015.05     82.27 o 
  -5   8   1      626.61      725.58     60.93 o 
  -4   8   1     3718.16     3562.18     82.26 o 
  -3   8   1       14.52        1.13     15.75 o 
  -2   8   1     7099.38     7649.71    115.63 o 
  -1   8   1        6.75       30.05      9.73 o 
   0   8   1    13545.27    12941.95    162.40 o 
   1   8   1     4202.62     3847.85     58.89 o 
   2   8   1     3287.04     3250.62     72.33 o 
   3   8   1     1389.45     1522.98     73.39 o 
   4   8   1    10348.57     9369.82    173.20 o 
   5   8   1      604.45      688.57     39.48 o 
   6   8   1     1013.49      871.55     46.74 o 
   7   8   1      748.08      814.77     49.93 o 
   8   8   1      236.74      233.08     36.63 o 
   9   8   1      224.70      329.34     44.68 o 
  10   8   1      150.33      258.22     46.68 o 
  11   8   1      105.56      193.26     50.82 o 
 -11   9   1        5.69       46.66     48.49 o 
 -10   9   1        0.66      -21.94     39.97 o 
  -9   9   1       52.19      113.83     34.54 o 
  -8   9   1      254.87      238.95     38.96 o 
  -7   9   1      222.03      238.40     33.93 o 
  -6   9   1       58.65       41.02     21.59 o 
  -5   9   1      172.76      274.15     28.01 o 
  -4   9   1      524.32      649.45     34.08 o 
  -3   9   1     1668.50     1687.61     63.61 o 
  -2   9   1      655.63      665.01     24.73 o 
  -1   9   1      665.12      790.85     25.56 o 
   0   9   1      538.17      496.28     18.55 o 
   1   9   1        8.69       18.43      8.66 o 
   2   9   1      348.43      312.06     24.00 o 
   3   9   1      207.13      210.61     21.87 o 
   4   9   1     1640.03     1683.55     55.08 o 
   5   9   1      213.54      339.42     31.18 o 
   6   9   1       23.60       -2.87     19.80 o 
   7   9   1       38.96      -32.86     21.91 o 
   8   9   1       62.78       80.63     31.85 o 
   9   9   1       58.85        6.20     30.45 o 
  10   9   1        0.81      -22.34     35.09 o 
  11   9   1       14.80      -37.18     48.99 o 
 -11  10   1       92.15      131.30     53.08 o 
 -10  10   1       36.95       79.13     46.65 o 
  -9  10   1       33.76        4.83     29.82 o 
  -8  10   1      230.62      266.83     38.85 o 
  -7  10   1      996.34      970.36    118.68 o 
  -6  10   1     1537.85     1403.46     55.83 o 
  -5  10   1     1188.17     1045.97     46.86 o 
  -4  10   1       99.15      157.04     22.21 o 
  -3  10   1     1956.30     2046.60     57.47 o 
  -2  10   1    11260.57    11283.59    165.95 o 
  -1  10   1      112.03      141.70     14.44 o 
   0  10   1    10284.27    11250.11    146.56 o 
   1  10   1     1094.73     1127.79     37.76 o 
   2  10   1      119.06      120.09     18.46 o 
   3  10   1     1123.63     1373.47     47.89 o 
   4  10   1     7543.28     8430.31    162.38 o 
   5  10   1      447.91      458.28     43.95 o 
   6  10   1     2156.88     2212.69     97.27 o 
   7  10   1       53.73       55.63     28.12 o 
   8  10   1      533.48      580.39     74.82 o 
   9  10   1      150.21      212.53     41.28 o 
  10  10   1      141.52       98.36     41.45 o 
  11  10   1        7.07       15.93     42.05 o 
 -10  11   1       43.20       95.95     47.24 o 
  -9  11   1      324.64      215.50     40.86 o 
  -8  11   1      250.98      285.89     72.41 o 
  -7  11   1      319.54      343.14     39.45 o 
  -6  11   1        1.57       42.76     23.06 o 
  -5  11   1     1144.13     1086.78     48.94 o 
  -4  11   1      210.01      186.59     28.49 o 
  -3  11   1      111.75       95.74     13.60 o 
  -2  11   1      165.81      273.08     22.29 o 
  -1  11   1      968.71      930.88     30.29 o 
   0  11   1      583.69      558.46     24.09 o 
   1  11   1       29.49       40.01     12.56 o 
   2  11   1     1305.61     1501.80     69.11 o 
   3  11   1        4.08       42.95     16.56 o 
   4  11   1       12.86       26.17     17.87 o 
   5  11   1      300.19      264.82     64.79 o 
   6  11   1     1743.45     1641.63     64.32 o 
   7  11   1       55.93       52.43     29.49 o 
   8  11   1       28.09       45.07     30.00 o 
   9  11   1       12.61       60.60     34.96 o 
  10  11   1       60.68       47.69     48.39 o 
 -10  12   1       86.25      105.61     47.77 o 
  -9  12   1       23.56       -1.39     38.52 o 
  -8  12   1       44.97       41.49     38.60 o 
  -7  12   1      617.01      572.97     58.29 o 
  -6  12   1     3106.88     3160.14     90.73 o 
  -5  12   1      701.22      741.02     42.78 o 
  -4  12   1     1129.00     1176.87     47.47 o 
  -3  12   1      902.46      934.89     31.08 o 
  -2  12   1     3939.09     3804.59     71.95 o 
  -1  12   1      658.71      714.31     33.73 o 
   0  12   1     4800.23     4709.78     83.99 o 
   1  12   1      202.69      328.25     24.23 o 
   2  12   1      195.25      133.33     21.64 o 
   3  12   1     1847.58     1798.41     64.02 o 
   4  12   1     4939.17     4826.30    111.45 o 
   5  12   1     1972.69     2189.03     71.52 o 
   6  12   1     1611.43     1509.99     62.87 o 
   7  12   1      393.10      425.84     44.01 o 
   8  12   1      201.64      182.27     36.19 o 
   9  12   1      560.21      609.21     69.70 o 
  10  12   1       37.30       45.71     44.44 o 
 -10  13   1       25.86       60.12     51.60 o 
  -9  13   1       79.77       65.15     41.90 o 
  -8  13   1       16.67      -13.64     26.76 o 
  -7  13   1      103.66       91.35     58.47 o 
  -6  13   1       89.20      105.14     36.89 o 
  -5  13   1        6.71       -5.11     20.31 o 
  -4  13   1      468.30      465.61     35.56 o 
  -3  13   1       25.28       14.10     17.57 o 
  -2  13   1       32.93       15.41     15.87 o 
  -1  13   1       24.65       62.30     17.45 o 
   0  13   1      370.78      428.22     37.14 o 
   1  13   1      148.60      145.75     31.69 o 
   2  13   1       15.99       51.47     18.02 o 
   3  13   1     1450.14     1786.71     89.11 o 
   4  13   1      642.22      646.77     40.77 o 
   5  13   1      755.60      821.13     64.11 o 
   6  13   1       24.58       36.40     45.58 o 
   7  13   1      785.05      819.37     87.91 o 
   8  13   1        7.40      -13.68     55.51 o 
   9  13   1        9.27      -17.42     32.51 o 
  10  13   1       12.04       88.93     40.45 o 
 -10  14   1        5.35      -56.28     41.38 o 
  -9  14   1       76.68      105.82     44.99 o 
  -8  14   1        0.72        0.90     28.47 o 
  -7  14   1      158.17      111.98     31.70 o 
  -6  14   1      385.96      359.39     55.35 o 
  -5  14   1      129.15       99.55     28.58 o 
  -4  14   1       88.55      147.37     25.70 o 
  -3  14   1      786.18      828.66     49.31 o 
  -2  14   1      580.55      735.47     39.58 o 
  -1  14   1      963.36      987.43     43.37 o 
   0  14   1     2427.56     2481.26     58.92 o 
   1  14   1        0.15        7.34     12.88 o 
   2  14   1      545.52      660.32     51.51 o 
   3  14   1      125.04      121.57     27.63 o 
   4  14   1     1746.53     1730.41    101.07 o 
   5  14   1      752.71      768.51     48.17 o 
   6  14   1      616.96      547.87     45.84 o 
   7  14   1       97.17      119.50     32.08 o 
   8  14   1        9.07       17.64     29.84 o 
   9  14   1       75.69       77.69     37.48 o 
  10  14   1       53.28       92.87     42.86 o 
 -10  15   1       41.49      -29.73     43.25 o 
  -9  15   1       25.22        2.55     58.30 o 
  -8  15   1       21.59       24.97     33.88 o 
  -7  15   1      466.15      374.61     63.81 o 
  -6  15   1      267.79      329.99     42.22 o 
  -5  15   1      117.61      128.50     28.74 o 
  -4  15   1       43.85       63.51     23.92 o 
  -3  15   1     3901.71     3940.50    113.86 o 
  -2  15   1      216.23      203.67     33.77 o 
  -1  15   1     1184.36     1250.10     48.13 o 
   0  15   1       78.04       90.78     16.89 o 
   1  15   1     5343.27     5269.75     97.09 o 
   2  15   1      312.69      295.56     33.68 o 
   3  15   1     1420.39     1253.81     52.97 o 
   4  15   1     2079.83     2089.38     70.73 o 
   5  15   1      600.35      639.87     46.25 o 
   6  15   1       33.41      -21.69     24.72 o 
   7  15   1      243.96      204.65     37.67 o 
   8  15   1      449.94      662.19     56.59 o 
   9  15   1        0.82      -34.64     31.63 o 
  10  15   1      163.76      154.64     64.60 o 
  -9  16   1        4.06       50.76     42.30 o 
  -8  16   1       79.62      -21.62     42.74 o 
  -7  16   1       18.34       46.51     29.99 o 
  -6  16   1      460.83      480.33     45.12 o 
  -5  16   1      230.71      269.92     35.86 o 
  -4  16   1      363.28      443.22     38.38 o 
  -3  16   1     1188.14     1173.24     67.92 o 
  -2  16   1     1448.72     1441.11     55.63 o 
  -1  16   1      482.81      480.99     62.22 o 
   0  16   1     2777.75     2738.88     64.43 o 
   1  16   1      331.91      407.58     38.71 o 
   2  16   1      570.68      588.03     42.09 o 
   3  16   1      194.35      289.64     48.44 o 
   4  16   1      168.13      183.72     35.96 o 
   5  16   1       56.68       36.19     25.85 o 
   6  16   1       25.44      -29.58     24.55 o 
   7  16   1      183.62      220.19     39.31 o 
   8  16   1       16.37       53.11     33.18 o 
   9  16   1       73.65       44.97     57.64 o 
  -9  17   1       23.90        0.28     40.36 o 
  -8  17   1       17.83      100.77     43.26 o 
  -7  17   1        6.68       -7.15     27.16 o 
  -6  17   1      359.40      383.82     42.27 o 
  -5  17   1      272.86      226.15     35.26 o 
  -4  17   1      141.77      132.60     29.79 o 
  -3  17   1        8.15      -28.64     19.09 o 
  -2  17   1       48.60       54.75     23.52 o 
  -1  17   1     2095.35     2296.15     90.46 o 
   0  17   1      476.35      458.92     29.78 o 
   1  17   1     2362.36     2604.26     63.87 o 
   2  17   1      754.91      754.01     48.00 o 
   3  17   1      806.43      797.09     47.75 o 
   4  17   1      128.41       99.16     27.56 o 
   5  17   1      418.92      350.42     40.46 o 
   6  17   1       12.56       28.97     28.78 o 
   7  17   1       69.72        2.93     28.78 o 
   8  17   1       10.98      -37.17     30.99 o 
   9  17   1       49.47       35.47     39.25 o 
  -9  18   1        1.15       31.12     51.21 o 
  -8  18   1        1.85      -32.45     34.77 o 
  -7  18   1       12.53       -4.75     30.35 o 
  -6  18   1      129.11      155.18     33.93 o 
  -5  18   1      426.79      477.39     44.98 o 
  -4  18   1      501.99      533.78     43.17 o 
  -3  18   1      302.50      287.79     34.97 o 
  -2  18   1       94.05       79.45     26.32 o 
  -1  18   1       26.71       43.80     26.26 o 
   0  18   1       25.36       62.29     19.59 o 
   1  18   1      494.00      528.92     67.85 o 
   2  18   1       14.40       91.79     26.37 o 
   3  18   1       44.55       18.44     22.88 o 
   4  18   1       25.02       45.54     25.13 o 
   5  18   1      353.95      350.44     41.65 o 
   6  18   1       68.06       48.63     31.08 o 
   7  18   1       96.22      104.73     34.98 o 
   8  18   1       10.09      -25.94     31.40 o 
   9  18   1        4.09       36.66     38.97 o 
  -8  19   1       11.09      -16.17     37.32 o 
  -7  19   1      407.78      388.34     76.72 o 
  -6  19   1      142.71       64.99     31.79 o 
  -5  19   1      637.24      698.16     51.79 o 
  -4  19   1       36.62       30.04     26.69 o 
  -3  19   1      164.19      172.47     32.91 o 
  -2  19   1      865.02      983.93     55.97 o 
  -1  19   1     2184.82     2139.41     71.94 o 
   0  19   1       10.73       35.62     18.70 o 
   1  19   1     1926.98     1848.70     68.47 o 
   2  19   1      683.71      709.40     47.96 o 
   3  19   1     1249.89     1356.00    138.41 o 
   4  19   1      702.18      809.11     53.52 o 
   5  19   1      868.92      895.91     71.36 o 
   6  19   1      559.04      454.34     50.18 o 
   7  19   1       64.91        7.38     32.16 o 
   8  19   1      105.23      160.31     43.21 o 
  -8  20   1       30.64      -13.64     39.83 o 
  -7  20   1      129.14       98.64     46.32 o 
  -6  20   1        0.02       -8.88     43.26 o 
  -5  20   1      119.05       93.55     32.96 o 
  -4  20   1       75.56       18.47     29.28 o 
  -3  20   1        0.11       -4.28     26.26 o 
  -2  20   1       34.83       42.77     26.74 o 
  -1  20   1       39.78       11.04     22.24 o 
   0  20   1        0.53       39.09     19.95 o 
   1  20   1        1.74      -15.93     22.33 o 
   2  20   1        7.25      -32.17     24.09 o 
   3  20   1      801.87      855.37     54.10 o 
   4  20   1        2.55       71.34     30.67 o 
   5  20   1       44.65       38.71     31.48 o 
   6  20   1       14.74       57.35     31.85 o 
   7  20   1        4.02      -44.99     29.99 o 
   8  20   1        0.46       17.89     36.61 o 
  -8  21   1       56.02      -15.87     48.76 o 
  -7  21   1      132.48      100.87     75.52 o 
  -6  21   1       37.66       77.16     36.97 o 
  -5  21   1       46.24       82.76     64.56 o 
  -4  21   1      585.16      644.65     51.38 o 
  -3  21   1       21.74       20.41     27.19 o 
  -2  21   1        5.47      -22.03     24.59 o 
  -1  21   1        3.84       20.49     24.41 o 
   0  21   1      262.37      350.99     38.00 o 
   1  21   1      287.54      213.72     35.63 o 
   2  21   1        0.58       11.98     25.61 o 
   3  21   1      297.51      346.60     44.16 o 
   4  21   1        0.36       20.16     30.84 o 
   5  21   1      847.04      858.76     59.72 o 
   6  21   1       30.01        3.36     31.82 o 
   7  21   1       86.91       90.95     38.37 o 
   8  21   1        4.67       -6.61     36.71 o 
  -7  22   1       67.57      -18.54     39.81 o 
  -6  22   1      221.21      266.43     54.74 o 
  -5  22   1        6.29       37.70     32.16 o 
  -4  22   1      220.88      225.50     40.41 o 
  -3  22   1       22.13       16.93     29.43 o 
  -2  22   1     1399.83     1469.07     67.69 o 
  -1  22   1      874.55      912.07     54.04 o 
   0  22   1      174.61      163.00     33.29 o 
   1  22   1       60.62       52.12     39.13 o 
   2  22   1      302.24      258.41     74.66 o 
   3  22   1      248.98      252.73     61.86 o 
   4  22   1       18.46      -14.60     30.27 o 
   5  22   1       29.84       72.71     33.76 o 
   6  22   1       29.46        7.03     32.25 o 
   7  22   1       30.76        1.11     36.09 o 
  -7  23   1      169.66      139.58     54.20 o 
  -6  23   1        2.44      -11.48     39.00 o 
  -5  23   1      303.08      318.21     46.08 o 
  -4  23   1        0.30       65.61     33.67 o 
  -3  23   1      535.92      541.07     49.71 o 
  -2  23   1      137.49      230.07     63.75 o 
  -1  23   1      220.40      256.80    113.61 o 
   0  23   1       68.01       39.17     57.69 o 
   1  23   1      277.91      237.82     38.65 o 
   2  23   1      189.75      141.24     36.00 o 
   3  23   1      160.17      115.67     34.79 o 
   4  23   1      210.30      269.99     43.48 o 
   5  23   1      209.28      191.16     41.83 o 
   6  23   1       29.40      -17.14     33.62 o 
   7  23   1       33.98       99.83     40.50 o 
  -6  24   1        2.42      -12.71     38.11 o 
  -5  24   1       72.56       57.55     36.06 o 
  -4  24   1        8.66       17.14     64.90 o 
  -3  24   1      154.53      130.93     37.41 o 
  -2  24   1      250.07      194.47     47.90 o 
  -1  24   1        0.47      -22.00     33.57 o 
   0  24   1      140.83      105.93     42.88 o 
   1  24   1       95.17       89.42     34.26 o 
   2  24   1      131.96      178.73     48.72 o 
   3  24   1        2.27        5.60     34.11 o 
   4  24   1      106.59      104.36     37.32 o 
   5  24   1       14.73      -42.35     29.35 o 
   6  24   1       17.05       15.23     35.08 o 
  -5  25   1        1.50       -6.89     58.19 o 
  -4  25   1       15.23      -15.58     33.12 o 
  -3  25   1        0.80        8.80     32.87 o 
  -2  25   1        0.46       53.68     40.18 o 
  -1  25   1       55.08       13.72     38.34 o 
   0  25   1       29.28       42.56     42.13 o 
   1  25   1       11.12        8.72     47.91 o 
   2  25   1       29.75       32.51     32.23 o 
   3  25   1        0.35      -22.58     29.38 o 
   4  25   1       68.03       -1.98     34.09 o 
   5  25   1      110.65      127.62     50.61 o 
  -5  26   1       29.96       17.68     44.87 o 
  -4  26   1      137.78      123.48     41.98 o 
  -3  26   1        0.13       20.76     42.78 o 
  -2  26   1      299.97      325.63     59.41 o 
  -1  26   1        0.09       -2.94     49.44 o 
   0  26   1      472.40      424.79     65.10 o 
   1  26   1       46.25      104.98     85.12 o 
   2  26   1      168.54      188.08     41.59 o 
   3  26   1       61.62       40.12     35.08 o 
   4  26   1       94.32      105.05     41.21 o 
   5  26   1       82.79       74.38     47.59 o 
  -4  27   1       13.83      -29.57     34.15 o 
  -3  27   1       14.84        5.52     42.81 o 
  -2  27   1       50.09       12.03     41.89 o 
  -1  27   1        4.42       13.04     41.94 o 
   0  27   1        0.10       -3.36     45.47 o 
   1  27   1       17.64       37.39     57.80 o 
   2  27   1        0.75       40.49     42.67 o 
   3  27   1       20.75      -19.95     34.11 o 
   4  27   1       17.01       63.68     38.59 o 
  -3  28   1       12.90      -20.83     44.08 o 
  -2  28   1       14.26       38.45     47.70 o 
  -1  28   1       43.74       51.56     65.77 o 
   0  28   1      123.94       62.14     47.21 o 
   1  28   1        5.76       36.61     45.55 o 
   2  28   1       40.74       -0.23     42.22 o 
 -11   0   2      171.71      243.88     74.99 o 
 -10   0   2       33.05       80.09     62.94 o 
  -9   0   2        6.45        0.35     47.84 o 
  -8   0   2     1194.72     1142.39     61.97 o 
  -7   0   2      117.61       16.30     33.59 o 
  -6   0   2     2366.70     2421.89    113.76 o 
  -5   0   2      710.93      595.99     51.10 o 
  -4   0   2       32.74        2.25     34.37 o 
  -3   0   2    19200.45    17484.84    338.24 o 
  -2   0   2    13668.27    13426.89    258.54 o 
  -1   0   2     3882.20     2938.28     94.90 o 
   0   0   2    11418.92     9465.71    262.24 o 
   1   0   2    10942.70    12698.45    197.18 o 
   2   0   2    15509.95    17117.76    266.20 o 
   3   0   2     2005.94     1857.67     50.98 o 
   4   0   2     8678.79     7595.85    168.19 o 
   5   0   2     5174.03     5487.36    149.87 o 
   6   0   2       45.63       71.01     31.29 o 
   7   0   2      570.08      534.83    118.40 o 
   8   0   2      161.43      133.72     37.80 o 
   9   0   2      643.01      602.08     59.86 o 
  10   0   2      328.99      381.81     87.04 o 
  11   0   2       89.30       57.83     70.17 o 
 -11   1   2       14.12       -9.81     42.22 o 
 -10   1   2       48.03       44.91     60.48 o 
  -9   1   2       13.91       26.43     34.65 o 
  -8   1   2      245.84      272.14     46.08 o 
  -7   1   2       37.36      -10.24     17.35 o 
  -6   1   2     2605.41     2356.09     63.49 o 
  -5   1   2      397.04      432.81     25.96 o 
  -4   1   2      102.06       17.56     10.88 o 
  -3   1   2      275.78      735.22     24.49 o 
  -2   1   2    15343.16    17809.12    239.17 o 
  -1   1   2     2974.53     2739.74     77.18 o 
   0   1   2     4003.14     4101.89     87.30 o 
   1   1   2     6207.37     7043.01     89.30 o 
   2   1   2    12577.32    11555.98    130.53 o 
   3   1   2      437.62      472.96     15.53 o 
   4   1   2     1089.78      872.80     28.90 o 
   5   1   2      356.46      453.18     35.06 o 
   6   1   2      756.93      625.78     43.69 o 
   7   1   2      366.25      281.56     26.95 o 
   8   1   2      110.10      162.03     26.44 o 
   9   1   2      132.98      198.26     31.50 o 
  10   1   2       15.01       29.03     33.71 o 
  11   1   2       20.72      107.60     51.06 o 
 -11   2   2      264.90      237.94     61.66 o 
 -10   2   2        0.53       47.71     40.20 o 
  -9   2   2      358.24      438.85     91.93 o 
  -8   2   2      198.74      232.82     60.88 o 
  -7   2   2     2345.70     2481.91     70.12 o 
  -6   2   2     5379.04     5746.97    117.01 o 
  -5   2   2     6397.71     7081.69    131.61 o 
  -4   2   2     1740.87     1612.19     42.28 o 
  -3   2   2       46.10       58.54     11.41 o 
  -2   2   2    10981.18     9883.90    157.69 o 
  -1   2   2     9152.48     8759.51    185.95 o 
   0   2   2     7925.34     7466.25    210.08 o 
   1   2   2     1651.62     1369.85     40.10 o 
   2   2   2     4836.44     5642.41     68.95 o 
   3   2   2      524.80      441.48     17.36 o 
   4   2   2    10438.32     9406.73    142.05 o 
   5   2   2      271.39      226.59     22.68 o 
   6   2   2      979.29      957.22     37.58 o 
   7   2   2       12.26        6.54     16.28 o 
   8   2   2      480.36      516.95     35.81 o 
   9   2   2      564.24      657.35     51.45 o 
  10   2   2      521.00      586.26     75.99 o 
  11   2   2       38.61      105.96     52.41 o 
 -11   3   2        0.69       34.68     80.05 o 
 -10   3   2       23.01       34.03     74.35 o 
  -9   3   2      107.23       60.60     30.55 o 
  -8   3   2       41.66       46.10     28.40 o 
  -7   3   2     1218.07     1173.64     54.96 o 
  -6   3   2      183.92      218.92     23.77 o 
  -5   3   2       68.16       41.51     17.68 o 
  -4   3   2      620.46      584.32     25.39 o 
  -3   3   2      120.36      196.04     16.10 o 
  -2   3   2    13225.83    12084.70    191.26 o 
  -1   3   2     1810.83     2558.12     50.71 o 
   0   3   2    12069.51    13196.28    208.28 o 
   1   3   2      724.58      631.67     16.13 o 
   2   3   2    18193.98    18754.56    227.70 o 
   3   3   2     2024.59     1780.53     30.89 o 
   4   3   2      159.31      170.82     16.69 o 
   5   3   2      621.87      703.72     30.22 o 
   6   3   2        4.44       -8.82     13.20 o 
   7   3   2        2.87        7.55     15.39 o 
   8   3   2       67.07       64.75     22.43 o 
   9   3   2        0.31       27.14     28.93 o 
  10   3   2       60.02       70.86     35.22 o 
  11   3   2        9.09        3.17     37.14 o 
 -11   4   2       49.14       41.80     52.55 o 
 -10   4   2       98.41      106.74     47.38 o 
  -9   4   2       12.89      -20.61     26.41 o 
  -8   4   2     1003.56     1080.41     65.15 o 
  -7   4   2       34.33       46.29     25.14 o 
  -6   4   2     2297.68     2170.41     97.09 o 
  -5   4   2     1499.21     1180.67     54.52 o 
  -4   4   2     2092.70     2354.23     54.20 o 
  -3   4   2       91.77      130.57     25.33 o 
  -2   4   2     4928.92     5167.05     90.00 o 
  -1   4   2    11137.40    11625.17    228.85 o 
   0   4   2     8171.14     7429.91    106.64 o 
   1   4   2    12136.71    12362.80    152.97 o 
   2   4   2    20659.73    22286.58    339.25 o 
   3   4   2    12657.12    11585.46    149.70 o 
   4   4   2     8699.67     7397.17    116.87 o 
   5   4   2      738.27      906.04     33.12 o 
   6   4   2      551.02      494.40     28.69 o 
   7   4   2       74.25       87.19     20.65 o 
   8   4   2        1.87      -21.28     23.35 o 
   9   4   2      105.45      105.97     78.15 o 
  10   4   2       64.18       52.84     35.24 o 
  11   4   2       15.67      -39.59     36.66 o 
 -11   5   2        0.17       59.20     61.24 o 
 -10   5   2      296.99      285.43     91.46 o 
  -9   5   2       61.78        6.84     29.66 o 
  -8   5   2      204.03      257.93     35.02 o 
  -7   5   2      938.83      997.26     57.07 o 
  -6   5   2     2740.80     2592.58     66.29 o 
  -5   5   2      648.02      670.31     30.78 o 
  -4   5   2     5310.02     5481.05    102.32 o 
  -3   5   2     1826.23     1597.19     39.41 o 
  -2   5   2      136.72      244.07     15.27 o 
  -1   5   2     9056.70    10412.99    168.55 o 
   0   5   2    22740.57    22421.91    268.07 o 
   1   5   2      331.51      252.54     15.05 o 
   2   5   2     9922.68    10071.41    147.89 o 
   3   5   2     9570.21     9744.62    147.78 o 
   4   5   2       96.91      138.79     19.72 o 
   5   5   2     3428.86     2943.14     65.22 o 
   6   5   2      392.59      227.10     25.69 o 
   7   5   2     1335.32     1498.44     49.46 o 
   8   5   2      367.02      380.71     51.90 o 
   9   5   2      116.45      161.99     35.83 o 
  10   5   2      187.80      159.21     40.43 o 
  11   5   2      127.85      264.19     99.47 o 
 -11   6   2       63.77       13.61     77.29 o 
 -10   6   2        0.39      -24.88     40.64 o 
  -9   6   2       24.38       18.67     31.53 o 
  -8   6   2       26.15       41.45     27.06 o 
  -7   6   2      465.18      613.38     41.78 o 
  -6   6   2     1024.34      932.45     43.90 o 
  -5   6   2      623.91      656.08     30.15 o 
  -4   6   2     1231.71     1567.42     42.29 o 
  -3   6   2       93.60      190.18     17.41 o 
  -2   6   2       20.21       24.25      9.98 o 
  -1   6   2     7082.72     6774.42    100.71 o 
   0   6   2     9264.19     8978.58    114.79 o 
   1   6   2     7485.17     6552.45     88.99 o 
   2   6   2     2829.12     3092.31     59.23 o 
   3   6   2     6250.39     7427.04    119.53 o 
   4   6   2        7.66      101.25     26.10 o 
   5   6   2        0.14       20.24     17.15 o 
   6   6   2      465.26      526.27     29.96 o 
   7   6   2        2.63      -14.78     21.69 o 
   8   6   2      295.39      366.94     83.82 o 
   9   6   2       66.09       54.08     40.86 o 
  10   6   2      251.27      300.77     49.91 o 
  11   6   2       29.93       20.55     41.42 o 
 -11   7   2       12.83       36.17     45.56 o 
 -10   7   2      153.95      146.79     46.93 o 
  -9   7   2      241.54      172.55    120.28 o 
  -8   7   2        6.86       38.67     29.25 o 
  -7   7   2     1361.41     1183.21     54.04 o 
  -6   7   2      333.44      300.18     30.48 o 
  -5   7   2     1568.17     1612.27     50.36 o 
  -4   7   2      127.37      100.31     13.46 o 
  -3   7   2     5403.60     4674.85     92.91 o 
  -2   7   2      749.00      612.14     21.42 o 
  -1   7   2    18126.36    16794.34    230.22 o 
   0   7   2       59.85       92.00     12.60 o 
   1   7   2      251.85      242.16     18.71 o 
   2   7   2     1303.72     1370.90     41.56 o 
   3   7   2     1638.98     1701.13     43.86 o 
   4   7   2     8640.52     7946.27    151.85 o 
   5   7   2     7115.40     6132.23    129.56 o 
   6   7   2       51.56       43.02     21.80 o 
   7   7   2       22.35       29.39     23.56 o 
   8   7   2     1193.99     1254.68     87.63 o 
   9   7   2      244.27      293.72     45.18 o 
  10   7   2       91.07      105.26     38.88 o 
  11   7   2       13.87       35.92     67.38 o 
 -11   8   2        4.71      -18.46     42.67 o 
 -10   8   2       47.03      105.93     46.49 o 
  -9   8   2       14.91       49.29     37.30 o 
  -8   8   2      140.75      107.41     34.77 o 
  -7   8   2      557.45      526.09     42.40 o 
  -6   8   2      243.61      193.93     27.06 o 
  -5   8   2       46.16       46.30     13.15 o 
  -4   8   2        0.40       -2.77     10.22 o 
  -3   8   2      408.62      442.76     37.68 o 
  -2   8   2      692.37      913.55     26.93 o 
  -1   8   2     1401.81     1055.13     28.79 o 
   0   8   2     1356.79     1124.60     26.32 o 
   1   8   2      986.05      952.54     20.86 o 
   2   8   2      307.92      257.38     13.32 o 
   3   8   2     3503.61     3381.76     69.09 o 
   4   8   2     2307.42     2682.17     72.15 o 
   5   8   2      319.53      257.67     29.27 o 
   6   8   2       69.72       35.55     21.92 o 
   7   8   2      158.68       98.77     27.98 o 
   8   8   2       73.56      164.46     36.16 o 
   9   8   2       94.18       70.27     37.53 o 
  10   8   2        6.19       33.69     36.68 o 
  11   8   2       14.96      -14.08     39.21 o 
 -11   9   2       10.25       44.43     51.10 o 
 -10   9   2      200.63      167.01     81.15 o 
  -9   9   2        2.92       11.03     37.77 o 
  -8   9   2      429.84      411.68     45.51 o 
  -7   9   2     1102.27     1055.37     74.50 o 
  -6   9   2     1477.15     1337.16     52.82 o 
  -5   9   2     2362.67     2063.08     62.32 o 
  -4   9   2        6.94       13.99     10.87 o 
  -3   9   2     2636.31     2866.97     68.90 o 
  -2   9   2     1255.77     1464.45     36.46 o 
  -1   9   2    15778.78    15329.22    215.37 o 
   0   9   2     4399.89     4366.09     66.76 o 
   1   9   2     8832.51     8543.80    115.00 o 
   2   9   2      324.66      291.56     14.92 o 
   3   9   2      465.21      338.84     30.03 o 
   4   9   2     1688.35     1949.53     61.46 o 
   5   9   2     4373.22     4485.07    106.48 o 
   6   9   2      603.84      590.73     43.20 o 
   7   9   2      616.60      637.35     47.28 o 
   8   9   2     1293.86     1421.93     69.86 o 
   9   9   2      956.33     1146.80    117.06 o 
  10   9   2      137.74      113.57     42.12 o 
  11   9   2       39.90       70.26     44.16 o 
 -11  10   2        0.01      -45.86     56.70 o 
 -10  10   2        1.74      -13.84     43.29 o 
  -9  10   2       34.87       50.46     40.17 o 
  -8  10   2        0.62        3.37     25.23 o 
  -7  10   2       29.17       43.93     26.27 o 
  -6  10   2      190.06      153.38     40.29 o 
  -5  10   2      289.89      304.00     29.22 o 
  -4  10   2       65.43       80.37     20.77 o 
  -3  10   2        6.83        9.41     10.56 o 
  -2  10   2      152.02      201.73     19.85 o 
  -1  10   2      942.71      725.67     26.43 o 
   0  10   2      195.74      254.06     15.41 o 
   1  10   2        2.79       27.39      9.10 o 
   2  10   2     1535.70     1810.62     38.16 o 
   3  10   2      242.27      276.76     27.32 o 
   4  10   2     1466.64     1469.15     58.11 o 
   5  10   2      109.19      146.78     27.01 o 
   6  10   2       12.23       35.85     22.28 o 
   7  10   2        8.25       -5.69     23.94 o 
   8  10   2        5.76       49.37     42.52 o 
   9  10   2        2.84       32.11     31.60 o 
  10  10   2       24.47        6.73     36.99 o 
 -10  11   2       58.24       78.69     54.86 o 
  -9  11   2      154.52       36.04     39.80 o 
  -8  11   2       79.16       52.75     35.72 o 
  -7  11   2     1616.77     1628.38     78.00 o 
  -6  11   2       97.64      108.58     26.54 o 
  -5  11   2      364.96      336.13     67.12 o 
  -4  11   2      148.75      164.42     23.46 o 
  -3  11   2     1452.41     1556.59     40.55 o 
  -2  11   2     1192.64     1124.99     33.85 o 
  -1  11   2     6608.63     6579.22    107.07 o 
   0  11   2      156.43      123.00     21.76 o 
   1  11   2      852.15      844.91     25.35 o 
   2  11   2     1288.77     1136.39     30.15 o 
   3  11   2     4767.44     4590.21    103.13 o 
   4  11   2     4447.38     4443.79    105.16 o 
   5  11   2     1729.19     1770.61     64.68 o 
   6  11   2      720.36      672.58     69.35 o 
   7  11   2      944.41     1029.98     58.65 o 
   8  11   2      328.96      304.61     66.14 o 
   9  11   2        0.88       45.45     34.08 o 
  10  11   2       13.23       41.48     37.17 o 
 -10  12   2       20.36      -20.51     65.10 o 
  -9  12   2       52.90       50.95     43.93 o 
  -8  12   2       55.49      127.22     67.26 o 
  -7  12   2      590.41      649.90     50.27 o 
  -6  12   2        2.73       24.92     38.31 o 
  -5  12   2     2067.56     2000.18     65.60 o 
  -4  12   2      343.21      258.25     34.31 o 
  -3  12   2      566.56      563.72     28.11 o 
  -2  12   2      128.27      132.68     16.42 o 
  -1  12   2     7301.99     6898.58    112.99 o 
   0  12   2     1572.95     1510.09     36.23 o 
   1  12   2     2433.96     1910.50     50.13 o 
   2  12   2      162.03      159.72     17.31 o 
   3  12   2       59.80       62.63     22.47 o 
   4  12   2      496.32      528.42     38.07 o 
   5  12   2        4.18        0.77     20.72 o 
   6  12   2     1370.14     1459.75     63.13 o 
   7  12   2        0.26       -8.55     26.69 o 
   8  12   2      383.22      480.24     49.39 o 
   9  12   2        0.31       -5.24     31.46 o 
  10  12   2      152.47      116.45     44.59 o 
 -10  13   2       71.87       88.63     51.70 o 
  -9  13   2        6.09       35.37     38.36 o 
  -8  13   2      194.94      228.86     48.36 o 
  -7  13   2      747.25      757.86     69.78 o 
  -6  13   2      621.43      612.19     43.94 o 
  -5  13   2      136.89      111.35     25.54 o 
  -4  13   2     2320.47     2244.76     67.83 o 
  -3  13   2     1199.48     1204.33     37.26 o 
  -2  13   2      224.50      207.81     26.62 o 
  -1  13   2      660.11      631.41     27.80 o 
   0  13   2     1752.80     1578.53     37.84 o 
   1  13   2     1392.61     1251.05     33.75 o 
   2  13   2       71.84      107.20     21.90 o 
   3  13   2     6127.23     5948.54    128.36 o 
   4  13   2     1023.71     1157.56     53.77 o 
   5  13   2     2016.79     2057.79     72.00 o 
   6  13   2      269.87      285.08     41.22 o 
   7  13   2      569.07      637.99     51.35 o 
   8  13   2      235.26      203.14     41.54 o 
   9  13   2       13.84       31.14     64.64 o 
  10  13   2        0.43      -53.78     36.34 o 
 -10  14   2        1.67      -61.20     40.80 o 
  -9  14   2       28.52       68.91     44.10 o 
  -8  14   2      265.15      303.65     52.37 o 
  -7  14   2       11.35        9.63     37.97 o 
  -6  14   2      184.43      163.24     32.64 o 
  -5  14   2      320.43      270.01     39.95 o 
  -4  14   2      788.49      973.28     69.62 o 
  -3  14   2      206.47      182.50     25.95 o 
  -2  14   2     1370.54     1472.49     42.79 o 
  -1  14   2        0.91        4.83     12.72 o 
   0  14   2      193.96      194.39     17.38 o 
   1  14   2       59.55       52.52     14.10 o 
   2  14   2     1997.23     1921.09     62.36 o 
   3  14   2     1942.91     1815.73     62.56 o 
   4  14   2      323.88      218.00     30.45 o 
   5  14   2        2.01      -33.61     22.41 o 
   6  14   2      956.53      844.28     54.34 o 
   7  14   2       27.14       27.98     28.54 o 
   8  14   2        3.25       22.88     31.66 o 
   9  14   2       21.83       33.09     34.50 o 
  10  14   2       56.08       -9.08     37.24 o 
 -10  15   2       17.74       -1.18     47.98 o 
  -9  15   2        0.36       -8.06     42.63 o 
  -8  15   2       56.88       10.82     37.06 o 
  -7  15   2      107.28       23.69     34.51 o 
  -6  15   2       10.39      -18.50     23.49 o 
  -5  15   2      161.94      137.80     29.08 o 
  -4  15   2        9.64       13.50     19.40 o 
  -3  15   2       51.38       83.62     22.34 o 
  -2  15   2      328.10      311.90     25.60 o 
  -1  15   2      713.07      709.11     32.02 o 
   0  15   2      710.12      808.42     34.23 o 
   1  15   2      120.31      195.89     23.23 o 
   2  15   2      107.37       94.41     22.70 o 
   3  15   2      250.50      284.20     32.11 o 
   4  15   2      110.51      118.51     28.30 o 
   5  15   2       92.79       37.29     25.68 o 
   6  15   2       10.63       36.05     27.32 o 
   7  15   2       53.29       55.82     31.22 o 
   8  15   2      138.40      122.26     41.46 o 
   9  15   2        7.81       -8.67     35.42 o 
  -9  16   2      141.92      146.33     49.24 o 
  -8  16   2        1.07      -10.76     35.07 o 
  -7  16   2      392.68      476.21    116.52 o 
  -6  16   2       51.95       39.23     48.69 o 
  -5  16   2     1283.51     1415.84     62.06 o 
  -4  16   2      313.29      427.82     37.10 o 
  -3  16   2      465.68      555.26     47.47 o 
  -2  16   2     3316.82     3357.09     92.15 o 
  -1  16   2     1579.63     1287.66     50.62 o 
   0  16   2     3794.78     3890.63     80.25 o 
   1  16   2      493.72      452.94     27.75 o 
   2  16   2     2651.02     2536.19     76.34 o 
   3  16   2        0.43        5.36     19.87 o 
   4  16   2     1272.77     1387.10    105.96 o 
   5  16   2       24.54       11.41     25.65 o 
   6  16   2      908.74      972.66     60.20 o 
   7  16   2      176.67      144.44     38.06 o 
   8  16   2      112.51      114.87     37.17 o 
   9  16   2      175.84       70.27     41.77 o 
  -9  17   2        0.08      -11.99     70.38 o 
  -8  17   2        0.65      -50.78     33.85 o 
  -7  17   2        0.83       17.52     45.25 o 
  -6  17   2      213.36      227.87     36.57 o 
  -5  17   2      535.86      544.85     45.45 o 
  -4  17   2      170.71      174.54     40.32 o 
  -3  17   2      113.21      140.29     48.79 o 
  -2  17   2      131.49      137.36     26.55 o 
  -1  17   2      601.06      721.25     60.41 o 
   0  17   2      420.85      458.13     38.05 o 
   1  17   2      308.18      316.65     33.13 o 
   2  17   2        7.68       20.01     20.72 o 
   3  17   2      148.83      146.57     30.58 o 
   4  17   2        1.15       27.42     25.06 o 
   5  17   2       13.52       35.14     28.12 o 
   6  17   2        0.64       -3.71     27.62 o 
   7  17   2       78.60       59.99     34.56 o 
   8  17   2       25.64       19.47     33.82 o 
   9  17   2       39.62       27.33     40.07 o 
  -9  18   2       34.80       20.56     43.52 o 
  -8  18   2        9.05      -41.18     36.44 o 
  -7  18   2      132.62       72.78     41.49 o 
  -6  18   2      332.28      344.83     52.47 o 
  -5  18   2      221.39      355.27     41.38 o 
  -4  18   2       10.87       -0.22     23.62 o 
  -3  18   2        1.91       14.54     21.97 o 
  -2  18   2      843.79     1011.19     51.24 o 
  -1  18   2      159.70      201.17     28.92 o 
   0  18   2     3471.89     3747.34     82.10 o 
   1  18   2        2.48      -22.96     23.84 o 
   2  18   2      692.81      734.61     46.72 o 
   3  18   2      172.96      128.82     31.17 o 
   4  18   2     1257.83     1260.67     62.86 o 
   5  18   2      239.44      228.20     38.46 o 
   6  18   2      106.65      140.38     36.24 o 
   7  18   2       54.23       26.13     31.34 o 
   8  18   2      112.74       99.36     39.69 o 
   9  18   2      100.67      193.82     49.61 o 
  -8  19   2       72.89       18.05     43.75 o 
  -7  19   2        1.25      -10.30     37.66 o 
  -6  19   2       65.26       33.26     37.85 o 
  -5  19   2        1.11       11.38     27.43 o 
  -4  19   2       82.37       85.62     58.32 o 
  -3  19   2      149.26       72.57     28.14 o 
  -2  19   2       50.95       57.71     30.53 o 
  -1  19   2      142.56      146.00     27.84 o 
   0  19   2       17.66       67.72     25.20 o 
   1  19   2        2.13       42.64     23.93 o 
   2  19   2       17.28       22.08     39.75 o 
   3  19   2      185.97      239.37     36.32 o 
   4  19   2        0.67      -10.17     25.85 o 
   5  19   2        2.29       41.57     28.83 o 
   6  19   2        0.78      -36.92     31.86 o 
   7  19   2        6.45      -11.43     32.67 o 
   8  19   2        8.42      -19.52     32.63 o 
  -8  20   2       64.58       58.11    104.86 o 
  -7  20   2      108.29       44.01     42.10 o 
  -6  20   2      164.95      249.72     50.65 o 
  -5  20   2      399.62      521.50     48.77 o 
  -4  20   2       22.47       20.71     27.86 o 
  -3  20   2     1202.49     1205.18     60.90 o 
  -2  20   2      221.46      183.81     32.69 o 
  -1  20   2       65.73       39.80     25.21 o 
   0  20   2      691.86      861.44     70.23 o 
   1  20   2       12.92        4.19     24.43 o 
   2  20   2      881.00      992.35     56.44 o 
   3  20   2      543.41      659.77     80.26 o 
   4  20   2      986.80     1040.99     77.54 o 
   5  20   2       80.09       70.90     31.52 o 
   6  20   2      370.08      385.05     47.79 o 
   7  20   2       17.81       -2.30     42.73 o 
   8  20   2       99.72       69.26     47.60 o 
  -8  21   2       45.96       11.54     43.38 o 
  -7  21   2       26.49       21.34     40.91 o 
  -6  21   2       16.93       35.55     39.06 o 
  -5  21   2       39.02       18.49     49.87 o 
  -4  21   2        4.80       -7.56     25.48 o 
  -3  21   2        1.28       -8.99     26.69 o 
  -2  21   2       26.90        0.74     26.90 o 
  -1  21   2      289.93      251.95     45.64 o 
   0  21   2      117.44      104.11     48.94 o 
   1  21   2       30.40       64.66     33.39 o 
   2  21   2        1.71      -26.26     24.38 o 
   3  21   2      212.34      272.31     48.98 o 
   4  21   2        2.84       10.47     29.32 o 
   5  21   2       56.98       95.19     45.94 o 
   6  21   2        1.00        3.30     31.56 o 
   7  21   2        3.08       15.11     32.82 o 
  -7  22   2        5.44       28.32     51.81 o 
  -6  22   2       75.42       18.80     39.67 o 
  -5  22   2      145.39      244.80     52.87 o 
  -4  22   2      199.27      175.53     86.08 o 
  -3  22   2      276.77      278.19     40.70 o 
  -2  22   2      248.30      264.16     39.88 o 
  -1  22   2      130.82      174.35     51.60 o 
   0  22   2      170.01      196.48     45.55 o 
   1  22   2        6.95       -3.66     26.63 o 
   2  22   2      290.29      169.30     34.79 o 
   3  22   2       33.40       71.90     31.13 o 
   4  22   2      491.24      431.79     48.06 o 
   5  22   2       26.24        6.10     34.21 o 
   6  22   2      128.14       53.59     36.03 o 
   7  22   2        0.59       34.27     36.03 o 
  -7  23   2       46.70      -33.58     38.82 o 
  -6  23   2       36.85       15.90     39.02 o 
  -5  23   2       43.60       24.22     42.17 o 
  -4  23   2       11.02       -5.31     29.97 o 
  -3  23   2      162.07      207.46     39.91 o 
  -2  23   2        0.09      -35.06     35.35 o 
  -1  23   2       13.94       36.25     37.63 o 
   0  23   2        4.85       14.38     33.30 o 
   1  23   2      173.57      110.29     34.05 o 
   2  23   2        0.26       69.69     31.78 o 
   3  23   2      299.61      237.78     40.96 o 
   4  23   2      185.52      202.11     42.39 o 
   5  23   2       83.43       99.95     40.59 o 
   6  23   2        0.21       13.88     54.56 o 
   7  23   2       33.05       23.65     38.34 o 
  -6  24   2       51.52       21.18     43.87 o 
  -5  24   2       20.69       59.83     53.48 o 
  -4  24   2       40.73       23.77     31.97 o 
  -3  24   2        0.99       15.47     32.29 o 
  -2  24   2       89.58      117.31     44.16 o 
  -1  24   2      145.38      181.56     49.71 o 
   0  24   2      169.84      276.12     93.70 o 
   1  24   2       10.18       67.85     32.33 o 
   2  24   2        7.47      -38.54     26.84 o 
   3  24   2       78.63       44.24     36.13 o 
   4  24   2      252.33      316.09     47.75 o 
   5  24   2       76.06      136.41     41.34 o 
   6  24   2       34.63       55.09     41.74 o 
  -5  25   2       30.24       65.31     45.45 o 
  -4  25   2       20.80       71.87     44.61 o 
  -3  25   2      242.05      304.00     59.05 o 
  -2  25   2       18.13       31.69     41.35 o 
  -1  25   2      212.86      356.68     58.95 o 
   0  25   2        0.62      -37.20     37.14 o 
   1  25   2      188.23      197.56     39.40 o 
   2  25   2        0.06       34.18     32.12 o 
   3  25   2      292.30      362.34     68.13 o 
   4  25   2       85.71      105.46     38.02 o 
   5  25   2       66.72       66.86     38.30 o 
  -5  26   2        0.24       18.15     46.22 o 
  -4  26   2        1.01      -43.52     55.35 o 
  -3  26   2        0.37       77.06     44.04 o 
  -2  26   2        1.93       -3.35     37.81 o 
  -1  26   2       31.29        8.41     40.34 o 
   0  26   2      114.61      152.92     67.44 o 
   1  26   2       31.52       27.91     40.85 o 
   2  26   2        0.16      -28.47     31.42 o 
   3  26   2       66.75       85.53     38.36 o 
   4  26   2      111.31       38.96     38.35 o 
   5  26   2       28.43        3.81     38.79 o 
  -4  27   2       41.43       78.10     70.45 o 
  -3  27   2       81.26      113.83     72.43 o 
  -2  27   2        0.43      100.23     47.44 o 
  -1  27   2      132.45       64.17     45.81 o 
   0  27   2        0.01       48.44     42.63 o 
   1  27   2      173.72      232.11     55.33 o 
   2  27   2       56.20       40.21     37.52 o 
   3  27   2       79.32       67.77     40.01 o 
   4  27   2       61.28       64.74     39.30 o 
  -2  28   2        0.09      -19.29     44.33 o 
  -1  28   2        1.50      -55.65     47.56 o 
   0  28   2        0.29       47.82     43.07 o 
   1  28   2       27.32       35.69     78.88 o 
   2  28   2        5.73       -6.29     41.23 o 
 -11   1   3        1.66      -44.30     56.84 o 
  -9   1   3      104.58      100.63     32.20 o 
  -8   1   3      135.64      114.93     24.48 o 
  -7   1   3     1965.78     2023.32     54.23 o 
  -6   1   3     1003.42      870.20     32.88 o 
  -5   1   3      563.68      660.58     26.50 o 
  -4   1   3       24.43        7.80      8.92 o 
  -3   1   3     3890.11     3084.42     63.49 o 
  -2   1   3       49.21       59.82      9.73 o 
  -1   1   3    27547.14    26014.69    464.43 o 
   0   1   3    26897.01    25857.50    457.36 o 
   1   1   3     3377.67     4189.33     59.25 o 
   2   1   3       40.39       55.02      7.70 o 
   3   1   3    14793.74    14466.83    165.72 o 
   4   1   3       65.73       69.99     13.13 o 
   5   1   3     5625.38     5455.42     78.37 o 
   6   1   3     1161.44     1107.50     40.52 o 
   7   1   3      108.77      108.18     21.92 o 
   8   1   3     1151.68     1093.64     61.49 o 
   9   1   3      539.95      562.60     80.15 o 
  10   1   3       16.63       -4.65     41.48 o 
  11   1   3      130.10      143.47     56.47 o 
 -11   2   3       67.67      178.39     80.23 o 
  -9   2   3       34.53       19.45     35.32 o 
  -8   2   3       22.72       53.20     24.67 o 
  -7   2   3      122.07      110.88     25.94 o 
  -6   2   3      227.16      313.88     22.99 o 
  -5   2   3     4151.84     4425.13     80.03 o 
  -4   2   3     3643.10     3819.99     67.62 o 
  -3   2   3     1202.67      837.49     23.24 o 
  -2   2   3     2211.77     1401.25     35.82 o 
  -1   2   3     1509.24     1211.90     38.92 o 
   0   2   3    24324.11    25700.43    396.60 o 
   1   2   3    56099.08    57163.79    747.90 o 
   2   2   3     9474.83    10972.96    140.63 o 
   3   2   3      334.40      322.74     14.12 o 
   4   2   3     1830.06     1953.91     36.63 o 
   5   2   3      121.57      110.83     13.53 o 
   6   2   3       93.19      162.30     20.77 o 
   7   2   3        0.52       -8.38     16.28 o 
   8   2   3       31.63       60.76     23.31 o 
   9   2   3        9.20        4.27     30.18 o 
  10   2   3       92.83      111.24     43.89 o 
  11   2   3       59.91       14.65     47.58 o 
 -11   3   3       47.92      -22.61     56.70 o 
 -10   3   3      250.67      365.07    120.95 o 
  -9   3   3      365.56      304.44     49.79 o 
  -8   3   3      117.29       91.77     27.89 o 
  -7   3   3     2333.13     2552.24     70.62 o 
  -6   3   3      662.55      715.61     34.92 o 
  -5   3   3     2664.28     2141.58     55.55 o 
  -4   3   3     4717.77     4128.53     81.58 o 
  -3   3   3    12014.37    13016.13    183.36 o 
  -2   3   3      305.66      290.50     17.43 o 
  -1   3   3     6244.76     5194.43     93.45 o 
   0   3   3    13813.12    13919.65    191.09 o 
   1   3   3    50595.55    53088.04    696.27 o 
   2   3   3    16165.92    15670.35    194.47 o 
   3   3   3     7683.88     7162.89    108.68 o 
   4   3   3     1071.77     1125.64     26.74 o 
   5   3   3     3072.81     2990.64     83.38 o 
   6   3   3      433.90      430.14     43.77 o 
   7   3   3       62.39       76.05     21.45 o 
   8   3   3      288.57      273.27     39.00 o 
   9   3   3      333.63      488.30     49.19 o 
  10   3   3       27.95      -29.27     33.82 o 
  11   3   3      150.23      137.15     53.33 o 
 -11   4   3       56.54       68.18     68.96 o 
 -10   4   3       22.71       12.31     43.26 o 
  -9   4   3        3.06       17.21     35.17 o 
  -8   4   3       64.31       31.22     50.50 o 
  -7   4   3      465.50      339.18     30.59 o 
  -6   4   3      317.51      255.78     24.84 o 
  -5   4   3     3361.98     3754.93     80.75 o 
  -4   4   3     1695.78     2153.33     73.80 o 
  -3   4   3      859.69     1028.90     30.02 o 
  -2   4   3      747.11      797.00     27.83 o 
  -1   4   3      207.12      237.19     16.38 o 
   0   4   3    11793.62    12413.20    172.96 o 
   1   4   3    16246.52    17294.23    211.80 o 
   2   4   3     6129.85     6733.92     92.84 o 
   3   4   3     1726.06     1680.83     30.42 o 
   4   4   3     1211.02     1313.74     35.79 o 
   5   4   3     1816.47     1960.90     44.65 o 
   6   4   3       32.12       -4.58     14.57 o 
   7   4   3        4.70        7.89     17.25 o 
   8   4   3       88.58       81.43     30.71 o 
   9   4   3       54.72       55.50     31.41 o 
  10   4   3       13.21       16.22     34.10 o 
  11   4   3       99.60      140.20     55.67 o 
 -11   5   3       10.45        6.66     57.98 o 
 -10   5   3       70.59       76.25     35.92 o 
  -9   5   3      274.04      196.63     47.58 o 
  -8   5   3        3.17       18.14     40.61 o 
  -7   5   3      749.66      733.48     50.56 o 
  -6   5   3      466.56      350.60     28.30 o 
  -5   5   3      164.88      182.68     23.20 o 
  -4   5   3       35.02       17.31     12.84 o 
  -3   5   3     4558.43     5188.68     94.76 o 
  -2   5   3       84.62       30.18      9.74 o 
  -1   5   3      424.39      343.31     15.41 o 
   0   5   3        8.69       70.53     10.15 o 
   1   5   3     1090.30     1410.12     29.34 o 
   2   5   3     3717.93     3408.91     54.67 o 
   3   5   3      113.92      166.31     16.46 o 
   4   5   3     2352.19     2500.43     65.88 o 
   5   5   3      573.24      597.52     31.65 o 
   6   5   3        2.47        8.13     15.11 o 
   7   5   3        4.57      -27.79     35.73 o 
   8   5   3      397.25      270.45     39.34 o 
   9   5   3       52.05       43.52     32.12 o 
  10   5   3        6.34       15.74     34.42 o 
  11   5   3       72.85       50.99     41.97 o 
 -11   6   3       83.89       85.33     71.09 o 
 -10   6   3        4.93       12.93     40.30 o 
  -9   6   3       97.79       68.43     40.03 o 
  -8   6   3      267.20      206.74     58.76 o 
  -7   6   3     1476.01     1483.55     68.51 o 
  -6   6   3     1130.25     1194.44     56.86 o 
  -5   6   3     2112.80     2262.20    138.27 o 
  -4   6   3     8454.38     8949.00    155.37 o 
  -3   6   3      231.94      291.39     21.17 o 
  -2   6   3    11056.83     9998.75    166.08 o 
  -1   6   3      153.28      162.05     12.66 o 
   0   6   3      238.76      174.67     22.69 o 
   1   6   3      950.13      849.32     23.46 o 
   2   6   3       21.84       68.29      9.64 o 
   3   6   3     2593.95     2305.88     43.58 o 
   4   6   3     3814.59     2866.90     61.49 o 
   5   6   3       32.91       33.78     15.17 o 
   6   6   3     2019.72     2274.49     73.09 o 
   7   6   3      202.67      157.34     44.74 o 
   8   6   3      338.09      265.93     39.37 o 
   9   6   3      891.59      937.33     84.86 o 
  10   6   3      202.97      348.86     56.95 o 
  11   6   3       67.93       54.44     44.08 o 
 -11   7   3       10.53       40.35     55.93 o 
 -10   7   3       27.13      -32.41     39.67 o 
  -9   7   3       39.06        9.46     34.19 o 
  -8   7   3       30.55       34.66     31.95 o 
  -7   7   3     1996.62     1970.74    136.75 o 
  -6   7   3      150.28      179.26     29.86 o 
  -5   7   3     1124.52     1058.67     37.58 o 
  -4   7   3      493.59      440.62     26.57 o 
  -3   7   3     6329.39     6128.98    111.82 o 
  -2   7   3     1077.04     1531.18     40.43 o 
  -1   7   3     6615.88     6088.67    109.90 o 
   0   7   3     1592.94     1389.94     34.22 o 
   1   7   3      190.12      177.01     12.46 o 
   2   7   3      280.56      287.43     15.14 o 
   3   7   3      130.39      126.84     11.89 o 
   4   7   3       81.64       81.01     11.07 o 
   5   7   3      152.78      163.57     18.73 o 
   6   7   3      437.68      443.63     37.38 o 
   7   7   3       76.68       55.88     26.18 o 
   8   7   3      902.43      825.17     55.02 o 
   9   7   3      179.39      160.30     39.86 o 
  10   7   3        2.51      -10.66     34.49 o 
  11   7   3        4.62      -48.60     37.94 o 
 -11   8   3       59.78       47.27     84.91 o 
 -10   8   3       14.01      -29.00     42.72 o 
  -9   8   3        1.40       12.62     60.78 o 
  -8   8   3        4.28       54.05     35.09 o 
  -7   8   3      702.03      691.89     44.12 o 
  -6   8   3     1166.52     1178.13     48.95 o 
  -5   8   3       44.87       55.09     32.52 o 
  -4   8   3       51.80       65.68     21.98 o 
  -3   8   3      814.38     1126.18     38.58 o 
  -2   8   3    25865.23    25770.95    404.30 o 
  -1   8   3     1970.90     2018.49     42.90 o 
   0   8   3     5717.43     5727.37     81.43 o 
   1   8   3      670.73      509.12     19.51 o 
   2   8   3      457.56      527.00     20.00 o 
   3   8   3     1904.64     2651.44     49.18 o 
   4   8   3       17.89       47.15     15.95 o 
   5   8   3       99.49       80.96     22.60 o 
   6   8   3      205.31      166.05     41.58 o 
   7   8   3      191.76      191.96     61.28 o 
   8   8   3      798.63      847.77     57.25 o 
   9   8   3     1069.18     1066.29     66.96 o 
  10   8   3      439.72      596.21     60.83 o 
  11   8   3        2.75       61.19     51.95 o 
 -11   9   3       19.84       26.97     47.57 o 
 -10   9   3        2.21       49.94     44.10 o 
  -9   9   3       13.19        1.45     36.64 o 
  -8   9   3        0.41      -41.35     27.57 o 
  -7   9   3      141.65      100.21     27.62 o 
  -6   9   3       50.10       39.18     21.45 o 
  -5   9   3      111.95       77.24     28.77 o 
  -4   9   3      317.23      297.03     20.14 o 
  -3   9   3        0.34      108.94     17.55 o 
  -2   9   3     4440.02     4401.82     77.11 o 
  -1   9   3      161.34      253.93     17.02 o 
   0   9   3       30.14       57.95      9.75 o 
   1   9   3     4288.23     4038.70     57.23 o 
   2   9   3       10.02       22.77      9.25 o 
   3   9   3      291.30      372.76     17.31 o 
   4   9   3     1842.14     2345.95     59.83 o 
   5   9   3      251.17      291.63     31.21 o 
   6   9   3      121.28      169.86     30.19 o 
   7   9   3      346.57      274.40     37.10 o 
   8   9   3      150.39      164.78     35.84 o 
   9   9   3       13.56       33.77     33.36 o 
  10   9   3       10.55       11.25     35.53 o 
 -10  10   3       16.40      -24.69     40.45 o 
  -9  10   3       15.61      -19.09     42.06 o 
  -8  10   3       58.92       55.33     34.76 o 
  -7  10   3     1157.34     1152.41     73.28 o 
  -6  10   3     1010.52      863.17     45.05 o 
  -5  10   3     2711.11     2535.70     88.62 o 
  -4  10   3      216.98      170.97     17.27 o 
  -3  10   3     2224.86     2366.00     51.76 o 
  -2  10   3    17947.06    18082.78    254.41 o 
  -1  10   3     1865.72     1649.32     43.70 o 
   0  10   3     5381.35     5645.30     95.48 o 
   1  10   3      324.34      379.03     24.55 o 
   2  10   3      143.55      430.52     25.75 o 
   3  10   3      262.02      251.17     24.34 o 
   4  10   3     3656.05     3671.95     80.62 o 
   5  10   3     1259.67     1358.57     56.22 o 
   6  10   3       19.60       23.34     23.12 o 
   7  10   3      429.18      424.75     43.93 o 
   8  10   3     1992.73     2262.89     99.60 o 
   9  10   3      473.35      533.00     55.49 o 
  10  10   3      247.05      254.73     50.58 o 
 -10  11   3        3.32       39.19     43.43 o 
  -9  11   3        6.86       51.26     37.45 o 
  -8  11   3        6.03       22.40     32.89 o 
  -7  11   3      110.66      199.63     99.23 o 
  -6  11   3       30.97       42.74     23.16 o 
  -5  11   3       60.08       43.56     20.81 o 
  -4  11   3        6.13       17.34     12.84 o 
  -3  11   3       34.52       33.16     15.06 o 
  -2  11   3       26.73       20.98     12.21 o 
  -1  11   3      271.12      319.11     20.08 o 
   0  11   3       31.29       18.62     11.92 o 
   1  11   3      111.54      149.53     11.76 o 
   2  11   3        5.73        5.40     10.76 o 
   3  11   3        7.03       30.06     16.31 o 
   4  11   3      485.37      478.38     35.88 o 
   5  11   3      180.32      125.41     47.65 o 
   6  11   3     1725.37     1628.57    113.16 o 
   7  11   3      145.02      107.23     31.10 o 
   8  11   3        2.26       75.97     31.92 o 
   9  11   3       19.94       13.54     33.49 o 
  10  11   3       43.23       15.00     36.01 o 
 -10  12   3        3.07       19.74     42.48 o 
  -9  12   3       33.94       -3.13     41.18 o 
  -8  12   3      366.90      372.15     55.32 o 
  -7  12   3      786.23      867.43     66.86 o 
  -6  12   3      371.70      402.37     36.48 o 
  -5  12   3       88.01      128.25     24.69 o 
  -4  12   3        5.19       -7.04     15.63 o 
  -3  12   3       70.01       54.35     14.31 o 
  -2  12   3     1804.53     1959.10     67.51 o 
  -1  12   3       20.83       24.45     12.54 o 
   0  12   3      580.36      559.36     23.16 o 
   1  12   3       74.07       60.12     10.04 o 
   2  12   3      964.78      805.33     27.68 o 
   3  12   3     2120.42     2223.88     59.62 o 
   4  12   3     4277.87     4316.38    174.74 o 
   5  12   3        0.37        4.73     21.28 o 
   6  12   3       30.09       11.73     29.29 o 
   7  12   3        0.89      -34.62     26.07 o 
   8  12   3      326.37      269.48     43.71 o 
   9  12   3      275.56      295.54     45.76 o 
  10  12   3        5.52        2.41     38.03 o 
 -10  13   3       39.07       28.64     44.49 o 
  -9  13   3       54.31       58.17     40.54 o 
  -8  13   3      153.90      105.27     40.18 o 
  -7  13   3      552.62      464.46     91.50 o 
  -6  13   3      739.89      709.63    109.86 o 
  -5  13   3      381.13      398.22     49.47 o 
  -4  13   3      284.62      283.75     34.77 o 
  -3  13   3     1336.04     1144.78     37.41 o 
  -2  13   3      276.82      225.60     27.82 o 
  -1  13   3      732.65      724.66     30.09 o 
   0  13   3     2349.19     2610.03     74.22 o 
   1  13   3     2000.88     1795.97     36.50 o 
   2  13   3      150.53      212.48     17.52 o 
   3  13   3     4023.66     4477.10     93.27 o 
   4  13   3     1310.73     1337.23     57.04 o 
   5  13   3      399.06      433.91     40.15 o 
   6  13   3      586.31      588.08     51.56 o 
   7  13   3      379.08      388.23     45.02 o 
   8  13   3      357.37      375.00     48.66 o 
   9  13   3       32.73       16.02     35.91 o 
  10  13   3        3.05      -14.98     38.78 o 
 -10  14   3       14.82       26.75     44.87 o 
  -9  14   3      117.86      181.62     50.88 o 
  -8  14   3      270.35      242.47     49.70 o 
  -7  14   3      501.26      337.30     63.86 o 
  -6  14   3     1569.76     1523.86     81.44 o 
  -5  14   3      102.07       73.33     25.20 o 
  -4  14   3      467.69      522.05     36.81 o 
  -3  14   3      158.49      149.67     19.06 o 
  -2  14   3     3747.70     3821.79     76.60 o 
  -1  14   3        0.77      -15.15     12.72 o 
   0  14   3       10.96       55.19     13.70 o 
   1  14   3      765.41      710.23     51.63 o 
   2  14   3     4181.54     4634.70     94.22 o 
   3  14   3      309.52      380.56     35.21 o 
   4  14   3     4019.37     3815.26    171.91 o 
   5  14   3      226.04      299.82     45.77 o 
   6  14   3        2.27        8.77     25.93 o 
   7  14   3      187.42      136.62     35.61 o 
   8  14   3       29.54       66.18     34.99 o 
   9  14   3      385.95      238.96     46.61 o 
  10  14   3        1.59      -51.00     37.42 o 
  -9  15   3        2.60      -29.48     37.14 o 
  -8  15   3       73.36      115.24     43.37 o 
  -7  15   3      114.70      119.48     59.39 o 
  -6  15   3       23.74       62.35     33.83 o 
  -5  15   3      193.83      111.31     39.43 o 
  -4  15   3      261.32      304.92     32.04 o 
  -3  15   3     1056.66     1229.09     50.44 o 
  -2  15   3        8.16       43.94     19.57 o 
  -1  15   3       64.44       57.52     18.35 o 
   0  15   3     1706.41     1866.08     69.84 o 
   1  15   3     3161.30     3148.81     72.72 o 
   2  15   3      391.46      463.98     35.13 o 
   3  15   3      418.37      420.60     36.98 o 
   4  15   3       63.45       54.86     25.94 o 
   5  15   3       88.16       82.52     30.28 o 
   6  15   3        1.50      -22.78     32.17 o 
   7  15   3       23.94        9.50     31.12 o 
   8  15   3      367.28      446.14     53.78 o 
   9  15   3        2.63       29.30     36.78 o 
  -9  16   3        0.36      -47.13     38.32 o 
  -8  16   3        3.40       59.67     41.97 o 
  -7  16   3        1.19      -23.05     33.27 o 
  -6  16   3      168.19      163.75     41.74 o 
  -5  16   3      283.43      195.95     33.58 o 
  -4  16   3      279.34      368.96     39.65 o 
  -3  16   3        5.44        6.76     37.98 o 
  -2  16   3       38.21       49.18     17.63 o 
  -1  16   3        0.08       29.75     15.82 o 
   0  16   3       17.79       34.22     16.03 o 
   1  16   3      133.05      144.28     22.23 o 
   2  16   3        4.50      -27.18     18.12 o 
   3  16   3       16.30        1.83     38.53 o 
   4  16   3       89.75       72.89     28.19 o 
   5  16   3       14.20       45.82     27.70 o 
   6  16   3      178.66      275.75     41.04 o 
   7  16   3       75.41      112.19     37.80 o 
   8  16   3       11.98       21.60     38.68 o 
   9  16   3       28.62      -13.02     36.27 o 
  -9  17   3       56.34       13.29     40.04 o 
  -8  17   3      261.85      210.78     51.96 o 
  -7  17   3      159.25      103.62     74.35 o 
  -6  17   3      412.13      447.70     57.21 o 
  -5  17   3      341.67      286.48     98.55 o 
  -4  17   3      736.21      671.44     45.31 o 
  -3  17   3     2175.06     2140.50     70.59 o 
  -2  17   3      478.47      467.62     56.38 o 
  -1  17   3     4654.17     4731.08     98.23 o 
   0  17   3     1535.38     1563.80     48.42 o 
   1  17   3     3456.34     3695.75    142.28 o 
   2  17   3        6.47      -11.86     20.67 o 
   3  17   3     2849.43     3079.32    158.40 o 
   4  17   3      185.05      261.56     49.09 o 
   5  17   3     1239.32     1304.07     67.92 o 
   6  17   3      214.43      116.32     40.50 o 
   7  17   3      233.41      250.23     44.20 o 
   8  17   3      437.18      441.98     65.92 o 
   9  17   3      154.29      153.25     46.08 o 
  -9  18   3        1.39        0.60     42.82 o 
  -8  18   3        5.99      -26.51     38.62 o 
  -7  18   3        0.06        4.69     38.63 o 
  -6  18   3        2.30      -44.69     31.42 o 
  -5  18   3       85.44       47.17     35.61 o 
  -4  18   3      520.82      539.13     44.55 o 
  -3  18   3       26.42       61.70     24.22 o 
  -2  18   3      320.30      353.81     39.49 o 
  -1  18   3      760.96      767.81     47.26 o 
   0  18   3     1355.93     1375.27     59.30 o 
   1  18   3       56.94       45.62     23.86 o 
   2  18   3      416.38      429.03     39.70 o 
   3  18   3        6.96       -4.47     24.24 o 
   4  18   3      345.34      386.83     42.23 o 
   5  18   3       27.25       55.60     29.48 o 
   6  18   3       68.55       38.91     40.58 o 
   7  18   3       93.86       16.14     37.36 o 
   8  18   3        0.83       25.40     35.43 o 
  -8  19   3       62.95      -52.05     34.70 o 
  -7  19   3       96.77      172.07     49.89 o 
  -6  19   3       98.12      165.17     80.27 o 
  -5  19   3        2.02       -5.00     31.80 o 
  -4  19   3      152.02      113.04     30.68 o 
  -3  19   3       87.81       48.84     26.92 o 
  -2  19   3       64.26       65.24     25.86 o 
  -1  19   3      134.84      145.50     27.58 o 
   0  19   3      135.95       67.26     51.17 o 
   1  19   3       53.12      -12.46     42.61 o 
   2  19   3       18.09       28.69     24.76 o 
   3  19   3      429.97      398.44     42.46 o 
   4  19   3        0.35      -16.69     26.03 o 
   5  19   3      535.35      424.66     47.93 o 
   6  19   3       45.08       31.05     32.35 o 
   7  19   3       44.60        8.28     38.84 o 
   8  19   3      104.52       96.79     42.47 o 
  -8  20   3       46.64      -32.20     39.97 o 
  -7  20   3      171.62      155.24     49.61 o 
  -6  20   3      217.40      158.79     49.97 o 
  -5  20   3        2.82        9.82     35.14 o 
  -4  20   3       37.88       32.93     27.39 o 
  -3  20   3      514.35      613.49     48.76 o 
  -2  20   3      953.36     1053.31     55.09 o 
  -1  20   3      962.31     1052.82     70.43 o 
   0  20   3       54.04       40.31     31.26 o 
   1  20   3        0.94       60.03     27.92 o 
   2  20   3      349.19      403.48     43.17 o 
   3  20   3      147.51      202.80     36.39 o 
   4  20   3      114.40      194.31     37.15 o 
   5  20   3       17.25       20.18     29.31 o 
   6  20   3       26.41       10.26     30.88 o 
   7  20   3        0.27       29.44     35.05 o 
   8  20   3       66.46       88.28     42.50 o 
  -7  21   3      376.92      270.64     58.16 o 
  -6  21   3      177.57      131.60     46.41 o 
  -5  21   3      217.68      231.62     68.64 o 
  -4  21   3      398.34      440.56     55.45 o 
  -3  21   3     1857.97     1728.59     70.92 o 
  -2  21   3       59.74       46.71     32.61 o 
  -1  21   3      346.14      345.32     49.72 o 
   0  21   3      106.54      119.49     39.43 o 
   1  21   3     1045.76     1066.39     59.40 o 
   2  21   3      144.68      154.51     34.27 o 
   3  21   3     1048.24     1056.82     71.23 o 
   4  21   3      107.19      105.99     34.96 o 
   5  21   3      772.54      687.17     58.25 o 
   6  21   3       65.86       52.93     34.86 o 
   7  21   3      139.21       99.17     58.55 o 
  -7  22   3       14.98       33.40     43.46 o 
  -6  22   3        1.12      -40.43     37.51 o 
  -5  22   3        5.08       51.04     40.44 o 
  -4  22   3        0.45       -5.20     35.19 o 
  -3  22   3      141.79       97.86     43.41 o 
  -2  22   3       19.14       51.17     47.70 o 
  -1  22   3      141.18      179.99     43.07 o 
   0  22   3       77.22       95.31     37.39 o 
   1  22   3       17.92       14.12     27.54 o 
   2  22   3        1.27       31.94     29.88 o 
   3  22   3       85.93       64.91     31.58 o 
   4  22   3       49.13       36.63     30.42 o 
   5  22   3        6.49       -5.57     29.85 o 
   6  22   3        0.99      -32.50     30.45 o 
   7  22   3       31.77       38.00     37.04 o 
  -6  23   3        0.34       45.69     44.50 o 
  -5  23   3        6.08       31.99     39.91 o 
  -4  23   3        1.82       25.33     35.40 o 
  -3  23   3      124.44       86.26     33.47 o 
  -2  23   3       59.24       -5.95     36.06 o 
  -1  23   3      270.19      384.06     56.24 o 
   0  23   3       45.24      111.72     41.17 o 
   1  23   3        6.27       -8.36     25.00 o 
   2  23   3      148.51      151.35     35.40 o 
   3  23   3        1.05      -25.91     27.87 o 
   4  23   3        0.11       33.46     33.20 o 
   5  23   3        5.22       -8.07     32.70 o 
   6  23   3        1.63      -31.85     33.04 o 
  -6  24   3       94.42       72.36     46.72 o 
  -5  24   3      112.25      169.94     50.23 o 
  -4  24   3      364.28      350.62     58.23 o 
  -3  24   3        0.20       -3.05     48.55 o 
  -2  24   3      266.99      250.98     51.97 o 
  -1  24   3      449.35      456.66     79.63 o 
   0  24   3      228.27      272.43     52.86 o 
   1  24   3       14.55       17.79     28.78 o 
   2  24   3      143.47      193.24     71.96 o 
   3  24   3        2.27       -1.31     30.97 o 
   4  24   3      289.20      282.86     45.54 o 
   5  24   3       72.37       78.42     56.52 o 
   6  24   3       71.06       88.53     40.69 o 
  -5  25   3       16.53       -4.57     41.30 o 
  -4  25   3       64.70       43.16     59.82 o 
  -3  25   3      206.17      153.02     66.06 o 
  -2  25   3        6.10      -26.80     38.10 o 
  -1  25   3      515.72      620.87     67.92 o 
   0  25   3       39.93       17.89     40.43 o 
   1  25   3      294.11      303.97     55.80 o 
   2  25   3       48.11      -10.93     33.01 o 
   3  25   3       10.10      -28.92     32.44 o 
   4  25   3       17.94       22.71     34.47 o 
   5  25   3       57.88       18.22     35.75 o 
  -4  26   3       45.26       62.87     63.43 o 
  -3  26   3       17.02      -29.63     57.05 o 
  -2  26   3        1.34       40.87     93.17 o 
  -1  26   3      179.38      220.81     54.76 o 
   0  26   3       12.56        1.67     40.54 o 
   1  26   3        6.44      -26.23     36.12 o 
   2  26   3       40.00       -9.29     32.69 o 
   3  26   3       85.85       36.98     35.72 o 
   4  26   3      184.55      175.29     44.12 o 
  -3  27   3       12.66       59.75     68.89 o 
  -2  27   3       19.78       73.92     64.99 o 
  -1  27   3        5.23       40.48     42.61 o 
   0  27   3        9.33      -11.40     61.13 o 
   1  27   3       21.42       15.73     40.97 o 
   2  27   3        0.54      -10.58     34.44 o 
   3  27   3       66.18       37.09     36.68 o 
  -2  28   3       71.50       74.63     71.44 o 
  -1  28   3       12.58       91.63     68.08 o 
   0  28   3      210.01      273.34     59.23 o 
   1  28   3        0.19       41.74     44.76 o 
   2  28   3       81.08      131.64     40.78 o 
  -8   0   4       44.19       32.96     31.58 o 
  -7   0   4     1099.92     1046.74     89.09 o 
  -6   0   4       40.98       27.61     19.01 o 
  -5   0   4       87.30       66.03     19.24 o 
  -4   0   4      496.77      471.56     28.44 o 
  -3   0   4       41.43       28.42     11.89 o 
  -2   0   4     4611.18     4556.02    154.58 o 
  -1   0   4    11571.12    10716.80    312.56 o 
   0   0   4     9304.32     9548.38    210.50 o 
   1   0   4    11279.99    10497.84    213.45 o 
   2   0   4    11881.95    10859.72    179.94 o 
   3   0   4     1978.60     1828.95     58.49 o 
   4   0   4     6620.96     5637.94    110.88 o 
   5   0   4      329.32      261.17     55.15 o 
   6   0   4       32.78       34.01     18.72 o 
   7   0   4       46.38       96.99     30.94 o 
   8   0   4     1298.11     1383.91     75.80 o 
   9   0   4      125.59      136.29     64.92 o 
  10   0   4      351.11      415.54     93.98 o 
  11   0   4        7.73      145.65     81.51 o 
  -9   1   4      132.85      127.36     60.46 o 
  -8   1   4       15.48       23.10     23.13 o 
  -7   1   4      541.57      557.41     33.84 o 
  -6   1   4        0.06      -12.48     13.59 o 
  -5   1   4     1346.02     1368.59     37.40 o 
  -4   1   4      269.20      214.50     18.78 o 
  -3   1   4      710.08      675.74     20.54 o 
  -2   1   4      324.84      481.09     36.02 o 
  -1   1   4     1018.52      687.14     24.13 o 
   0   1   4     6538.22     5877.10     88.77 o 
   1   1   4     2789.02     2525.51     47.51 o 
   2   1   4     1247.79     1158.58     24.61 o 
   3   1   4     2502.94     2642.19     43.07 o 
   4   1   4     2027.67     1789.58     42.65 o 
   5   1   4      798.68      809.68     26.53 o 
   6   1   4      876.10      868.23     29.69 o 
   7   1   4       42.45       51.64     20.44 o 
   8   1   4      323.55      304.90     38.86 o 
   9   1   4        5.36       -3.55     27.58 o 
  10   1   4        0.66      -16.95     39.82 o 
  11   1   4        0.53        9.31     47.08 o 
  -9   2   4      251.90      144.59     58.90 o 
  -8   2   4     2077.24     2365.40     74.51 o 
  -7   2   4      220.19      262.29     25.43 o 
  -6   2   4     1764.43     1680.91     49.91 o 
  -5   2   4      106.73      213.36     18.23 o 
  -4   2   4      926.25      806.16     25.87 o 
  -3   2   4      216.09      184.29     11.90 o 
  -2   2   4    11588.48    10317.94    172.77 o 
  -1   2   4     1867.52     1619.85     51.20 o 
   0   2   4     1737.39     1571.46     32.88 o 
   1   2   4       52.89       18.91      8.39 o 
   2   2   4     9756.97    10442.04    136.46 o 
   3   2   4     1737.44     1458.64     32.88 o 
   4   2   4     6590.33     6141.76     83.59 o 
   5   2   4      125.35      161.92     15.13 o 
   6   2   4      287.28      354.56     23.34 o 
   7   2   4     2183.60     2160.73     60.96 o 
   8   2   4      377.97      397.70     42.52 o 
   9   2   4      203.99      203.73     38.82 o 
  10   2   4       24.04       27.12     41.86 o 
  11   2   4       21.74      -47.14     41.45 o 
 -11   3   4        0.94      -62.51     56.42 o 
  -9   3   4        0.90      -42.95     53.51 o 
  -8   3   4      142.50      187.63     40.12 o 
  -7   3   4       50.40       17.66     24.46 o 
  -6   3   4     1211.19     1231.04     43.28 o 
  -5   3   4        9.59        0.98     11.61 o 
  -4   3   4     1311.16     1413.42     35.34 o 
  -3   3   4      133.95      171.31     18.41 o 
  -2   3   4     3431.64     2941.35     62.87 o 
  -1   3   4       96.43      100.00     17.46 o 
   0   3   4     9203.78     8853.25    173.95 o 
   1   3   4    18988.39    19346.34    265.90 o 
   2   3   4      657.02     1031.05     26.43 o 
   3   3   4     2474.40     2575.80     42.04 o 
   4   3   4      849.20      911.68     25.48 o 
   5   3   4     2127.08     2129.71     42.35 o 
   6   3   4       22.94       49.01     15.81 o 
   7   3   4        5.78       20.12     23.66 o 
   8   3   4        1.94       -0.80     26.20 o 
   9   3   4      165.89      230.49     40.18 o 
  10   3   4       22.53      -51.33     41.09 o 
  11   3   4        0.64      -51.20     45.44 o 
 -11   4   4       53.30        0.57     61.66 o 
 -10   4   4        4.42      -46.14     65.70 o 
  -9   4   4      176.06      220.76     48.61 o 
  -8   4   4      150.02      211.04     41.69 o 
  -7   4   4      558.97      724.22     67.07 o 
  -6   4   4       93.73       99.19     17.89 o 
  -5   4   4      558.10      504.18     24.59 o 
  -4   4   4        4.13       49.33     14.21 o 
  -3   4   4      121.63       34.67     10.01 o 
  -2   4   4       80.26       36.24     12.64 o 
  -1   4   4     2467.12     2224.60     52.33 o 
   0   4   4     1983.26     1975.24     39.81 o 
   1   4   4     7519.64     8407.53    112.60 o 
   2   4   4    20428.12    19817.54    254.12 o 
   3   4   4      556.54      671.79     24.04 o 
   4   4   4     5493.59     5221.18     73.53 o 
   5   4   4     2552.86     2729.56     58.09 o 
   6   4   4      761.89      798.67     75.17 o 
   7   4   4      320.84      232.93     33.99 o 
   8   4   4      269.74      381.29     42.99 o 
   9   4   4        9.28       50.03     33.34 o 
  10   4   4       84.84       52.62     37.05 o 
  11   4   4        3.60      -37.52     43.54 o 
 -11   5   4       24.00       -4.18     63.58 o 
 -10   5   4      130.54      116.12     51.89 o 
  -9   5   4      735.30      703.01     74.67 o 
  -8   5   4       36.05       15.28     31.55 o 
  -7   5   4      151.88      350.94     55.14 o 
  -6   5   4     2502.39     2653.36     72.92 o 
  -5   5   4      669.84      758.74     29.61 o 
  -4   5   4     1027.36     1283.14     43.27 o 
  -3   5   4    16034.27    15540.55    257.49 o 
  -2   5   4     1848.86     1909.41     57.26 o 
  -1   5   4     7491.98     6747.00    123.89 o 
   0   5   4       13.18       32.52      9.08 o 
   1   5   4     5840.43     6232.04     88.47 o 
   2   5   4    19960.42    18386.25    293.53 o 
   3   5   4     2539.20     1897.75     54.00 o 
   4   5   4     1439.70     1656.84     33.63 o 
   5   5   4     5814.24     6167.55     86.74 o 
   6   5   4      759.57      771.02     45.59 o 
   7   5   4        8.17        5.70     23.23 o 
   8   5   4      480.07      420.18     45.69 o 
   9   5   4       34.75       58.51     34.29 o 
  10   5   4       56.10       53.25     41.79 o 
  11   5   4        0.29       23.39     55.00 o 
 -11   6   4       53.06        8.29     58.90 o 
 -10   6   4        0.13       49.10     43.81 o 
  -9   6   4        1.59       36.95     43.30 o 
  -8   6   4      321.08      355.47     52.43 o 
  -7   6   4      874.43      885.81     61.82 o 
  -6   6   4     2152.93     2068.35     59.26 o 
  -5   6   4        2.92       10.32     15.35 o 
  -4   6   4      301.53      206.65     17.43 o 
  -3   6   4      641.50      669.64     48.27 o 
  -2   6   4     8995.69     7994.34    220.21 o 
  -1   6   4     2272.64     1797.94     64.66 o 
   0   6   4     1038.74     1122.12     29.89 o 
   1   6   4      387.37      349.02     16.54 o 
   2   6   4     2876.10     2848.54     50.96 o 
   3   6   4      907.55      996.06     35.41 o 
   4   6   4     1029.04     1062.47     31.32 o 
   5   6   4       16.25       29.17     17.49 o 
   6   6   4      212.92      220.61     31.39 o 
   7   6   4      823.39      750.41     50.11 o 
   8   6   4       97.66      117.55     32.22 o 
   9   6   4      274.71      362.61     47.78 o 
  10   6   4       83.63      124.79     42.16 o 
  11   6   4        3.86      -56.85     37.90 o 
 -11   7   4       17.40       -0.56     51.44 o 
 -10   7   4        7.87        5.55     66.02 o 
  -9   7   4      162.30      140.61     37.48 o 
  -8   7   4       42.84      103.97     48.05 o 
  -7   7   4      450.61      441.41     64.71 o 
  -6   7   4     1653.17     1686.19     86.95 o 
  -5   7   4      406.95      378.51     25.35 o 
  -4   7   4      229.00      264.93     25.59 o 
  -3   7   4     7813.67     7391.08    130.69 o 
  -2   7   4     6422.18     6199.98    150.81 o 
  -1   7   4     7209.33     7038.25    109.88 o 
   0   7   4     1827.38     1430.62     38.16 o 
   1   7   4     2957.76     3859.77     62.87 o 
   2   7   4      821.69      903.75     26.38 o 
   3   7   4     2308.51     1907.70     41.28 o 
   4   7   4     3302.31     3782.34     86.89 o 
   5   7   4      534.77      667.78     62.53 o 
   6   7   4       72.20       81.46     48.02 o 
   7   7   4      143.00      176.57     44.36 o 
   8   7   4      111.79      131.69     35.23 o 
   9   7   4      789.43      914.50     64.66 o 
  10   7   4       90.36       53.64     45.61 o 
  11   7   4       27.93       28.63     50.94 o 
 -11   8   4        1.38      -49.85     52.68 o 
 -10   8   4       12.13        5.06     36.09 o 
  -9   8   4      131.28      195.78     42.11 o 
  -8   8   4      457.26      425.26    127.08 o 
  -7   8   4      429.77      447.08     66.41 o 
  -6   8   4      169.12      211.28     48.76 o 
  -5   8   4      249.48      266.73     25.00 o 
  -4   8   4     1404.03     1412.16     42.56 o 
  -3   8   4      140.88      180.67     18.18 o 
  -2   8   4      132.19      308.06     18.45 o 
  -1   8   4      188.91      193.52     23.72 o 
   0   8   4      201.35      163.59     14.51 o 
   1   8   4      528.27      528.16     17.32 o 
   2   8   4     1165.12     1398.49     33.99 o 
   3   8   4     3035.10     3527.80     62.37 o 
   4   8   4     1161.87     1149.81     41.34 o 
   5   8   4      226.38      173.71     23.61 o 
   6   8   4      192.56      149.31     29.13 o 
   7   8   4      223.95      292.29     43.47 o 
   8   8   4     1082.18      969.19     61.49 o 
   9   8   4        2.39       -1.98     31.51 o 
  10   8   4       40.42       55.14     39.89 o 
 -10   9   4        2.64      -22.79     36.57 o 
  -9   9   4      240.13      252.59     83.49 o 
  -8   9   4       18.91       13.67     30.95 o 
  -7   9   4      759.75      710.34     73.89 o 
  -6   9   4      287.11      262.81     53.58 o 
  -5   9   4     2027.84     1970.79     54.92 o 
  -4   9   4      626.82      763.45     33.33 o 
  -3   9   4     5844.84     5672.96    109.17 o 
  -2   9   4     2117.36     2391.50     58.64 o 
  -1   9   4    18193.57    18677.69    263.93 o 
   0   9   4     1591.25     1703.53     35.98 o 
   1   9   4     3460.38     3085.82     47.98 o 
   2   9   4       10.77       11.37     10.03 o 
   3   9   4     2418.09     2206.30     56.36 o 
   4   9   4      255.05      317.30     36.55 o 
   5   9   4       24.17       -1.65     16.77 o 
   6   9   4     1867.00     1904.44     96.07 o 
   7   9   4       38.95       31.84     26.36 o 
   8   9   4      604.33      821.27     57.85 o 
   9   9   4      777.95      846.19     63.65 o 
  10   9   4       73.78      104.02     40.69 o 
 -10  10   4       33.75       39.60     40.90 o 
  -9  10   4       13.51       57.04     38.41 o 
  -8  10   4        4.43      -25.94     31.59 o 
  -7  10   4        6.34       10.70     28.97 o 
  -6  10   4       16.84       10.26     25.59 o 
  -5  10   4        0.27      -24.81     16.54 o 
  -4  10   4      393.62      474.05     28.15 o 
  -3  10   4       10.16       20.40     23.49 o 
  -2  10   4       78.71       86.49     14.45 o 
  -1  10   4      898.56      869.61     26.83 o 
   0  10   4       78.01       64.02     11.18 o 
   1  10   4      190.36      207.91     12.62 o 
   2  10   4     2430.87     2522.21     50.39 o 
   3  10   4        7.36        4.20     18.79 o 
   4  10   4      498.45      511.96     32.41 o 
   5  10   4      525.46      539.38     48.79 o 
   6  10   4        0.18        2.94     23.32 o 
   7  10   4       90.28       53.29     28.44 o 
   8  10   4       16.72       93.39     34.09 o 
   9  10   4        0.90       17.14     36.25 o 
  10  10   4       22.60       49.69     38.15 o 
 -10  11   4       27.54       17.74     45.30 o 
  -9  11   4       14.20      -19.25     37.52 o 
  -8  11   4      166.48      199.44     46.31 o 
  -7  11   4      117.87      125.12     43.02 o 
  -6  11   4     1318.15     1228.73     89.16 o 
  -5  11   4       43.59       62.92     26.23 o 
  -4  11   4      743.96      707.66     30.54 o 
  -3  11   4      835.13      722.51     33.25 o 
  -2  11   4      178.56      132.84     16.04 o 
  -1  11   4     2774.45     3565.09     70.24 o 
   0  11   4      456.22      538.39     21.71 o 
   1  11   4      872.94      864.67     23.73 o 
   2  11   4        7.01       27.14     11.35 o 
   3  11   4     9546.88     9899.74    227.46 o 
   4  11   4       25.66       57.50     19.28 o 
   5  11   4      329.72      428.31     38.59 o 
   6  11   4      476.43      583.63     46.55 o 
   7  11   4      335.21      384.70     43.48 o 
   8  11   4      154.45      143.77     37.57 o 
   9  11   4      391.50      313.13     91.60 o 
  10  11   4        0.44        4.69     36.86 o 
 -10  12   4       19.67        1.34     63.40 o 
  -9  12   4       48.61       33.31     39.48 o 
  -8  12   4      149.11      109.19     55.03 o 
  -7  12   4      198.74      177.74     41.41 o 
  -6  12   4     1617.76     1527.40    215.71 o 
  -5  12   4        4.41       -3.76     48.02 o 
  -4  12   4     1500.92     1291.94     40.23 o 
  -3  12   4        2.35       15.25     15.12 o 
  -2  12   4     2466.32     2530.70     56.50 o 
  -1  12   4       53.39       55.68     14.13 o 
   0  12   4     1776.94     1701.58     38.97 o 
   1  12   4      565.07      634.11     23.24 o 
   2  12   4     1084.72     1015.80     36.37 o 
   3  12   4      801.89      859.74     39.52 o 
   4  12   4     1129.60     1106.47     49.86 o 
   5  12   4      836.61     1061.69     64.06 o 
   6  12   4      149.09      106.55     34.35 o 
   7  12   4     1004.94      895.31     59.41 o 
   8  12   4       28.05      -12.28     28.38 o 
   9  12   4      113.39      231.21     44.96 o 
  10  12   4        4.17      -44.17     35.43 o 
 -10  13   4       30.17        0.37     42.08 o 
  -9  13   4       88.18      135.35     46.46 o 
  -8  13   4      194.46      170.17     50.68 o 
  -7  13   4      851.32      905.24     70.17 o 
  -6  13   4      860.77      812.67     62.69 o 
  -5  13   4      122.98      186.76     60.00 o 
  -4  13   4      443.24      466.91     33.90 o 
  -3  13   4     4791.54     4946.26    104.43 o 
  -2  13   4       65.97      106.81     17.54 o 
  -1  13   4     4589.02     4542.20     85.11 o 
   0  13   4      629.84      686.71     26.02 o 
   1  13   4     1969.28     2187.25     49.30 o 
   2  13   4     1573.30     1675.94     49.59 o 
   3  13   4     2895.37     2769.10     70.10 o 
   4  13   4        1.14       -5.29     18.59 o 
   5  13   4      999.22     1165.65     59.58 o 
   6  13   4      116.40       99.18     30.53 o 
   7  13   4       51.35       42.83     34.65 o 
   8  13   4      323.21      399.25     49.98 o 
   9  13   4       49.75       30.43     53.15 o 
  10  13   4       49.38      -13.28     37.48 o 
 -10  14   4       11.36      -10.90     58.68 o 
  -9  14   4       71.12      -16.72     48.37 o 
  -8  14   4       54.53       13.72     37.94 o 
  -7  14   4      409.94      440.36     97.84 o 
  -6  14   4      293.00      305.84     47.58 o 
  -5  14   4       45.04       43.74     28.88 o 
  -4  14   4      234.42      249.85     63.90 o 
  -3  14   4      167.63      132.39     19.75 o 
  -2  14   4      348.81      348.28     24.61 o 
  -1  14   4      502.18      515.86     28.24 o 
   0  14   4      529.93      537.13     26.94 o 
   1  14   4       88.73      106.16     19.08 o 
   2  14   4     1814.56     1839.08     55.21 o 
   3  14   4        0.42       -3.77     17.22 o 
   4  14   4     1474.58     1586.87     65.76 o 
   5  14   4        0.43        5.57     24.92 o 
   6  14   4        3.23       -2.63     26.32 o 
   7  14   4      158.61      142.31     36.99 o 
   8  14   4       29.28       81.84     36.96 o 
   9  14   4      139.68      124.22     40.98 o 
  -9  15   4        1.02       38.63     41.75 o 
  -8  15   4       97.58       47.60     39.86 o 
  -7  15   4        3.89      -38.48     38.31 o 
  -6  15   4     1040.22     1217.18     78.28 o 
  -5  15   4      163.77      242.71     42.57 o 
  -4  15   4      135.41       90.21     24.33 o 
  -3  15   4      134.65      167.75     22.00 o 
  -2  15   4      226.07      237.02     23.08 o 
  -1  15   4      771.27      820.49     34.62 o 
   0  15   4       88.20       86.09     14.89 o 
   1  15   4      372.46      547.56     27.82 o 
   2  15   4       18.30      -12.94     18.51 o 
   3  15   4      919.08      806.73     41.34 o 
   4  15   4      140.70      164.25     32.41 o 
   5  15   4      492.03      541.75     47.24 o 
   6  15   4       23.12       44.64     29.79 o 
   7  15   4       26.38       73.15     33.44 o 
   8  15   4       27.18       67.33     36.08 o 
   9  15   4      169.51      251.31     54.15 o 
  -9  16   4       23.41       25.99     41.13 o 
  -8  16   4      272.53      217.74    122.40 o 
  -7  16   4      160.12      160.37     44.51 o 
  -6  16   4      974.32      915.41     69.62 o 
  -5  16   4      185.73       92.36     36.88 o 
  -4  16   4      864.97      865.74     62.08 o 
  -3  16   4       30.15       15.40     21.37 o 
  -2  16   4     2305.04     2310.98     59.68 o 
  -1  16   4       30.23       13.19     19.72 o 
   0  16   4      972.82      940.68     42.33 o 
   1  16   4       13.19        3.43     15.00 o 
   2  16   4     1039.76      991.94     44.34 o 
   3  16   4       59.65      106.63     24.17 o 
   4  16   4      972.35     1156.68     60.60 o 
   5  16   4      618.09      612.33     50.66 o 
   6  16   4       21.69      -21.52     27.77 o 
   7  16   4      502.39      508.35     54.05 o 
   8  16   4        7.78      -35.35     45.09 o 
   9  16   4      255.19      330.41     52.99 o 
  -9  17   4       14.56      -55.84     37.22 o 
  -8  17   4        2.14      -51.85     34.57 o 
  -7  17   4      118.94       64.19     40.35 o 
  -6  17   4       30.94       80.74     71.66 o 
  -5  17   4      464.27      462.54     54.72 o 
  -4  17   4      567.02      493.96    117.51 o 
  -3  17   4        3.78       54.35     22.93 o 
  -2  17   4       70.79      101.90     21.42 o 
  -1  17   4      482.04      550.25     32.08 o 
   0  17   4       87.64       92.07     20.54 o 
   1  17   4      210.10      192.88     26.88 o 
   2  17   4       63.18      111.66     24.77 o 
   3  17   4       58.55       94.37     28.79 o 
   4  17   4        0.08       -9.28     24.74 o 
   5  17   4       51.55       80.93     31.85 o 
   6  17   4      183.66      118.11     43.47 o 
   7  17   4        8.08       -9.44     31.01 o 
   8  17   4        3.23       28.27     36.73 o 
   9  17   4        2.10       26.09     39.81 o 
  -8  18   4       65.93       33.49     42.25 o 
  -7  18   4      373.58      394.97     59.78 o 
  -6  18   4      287.81       89.54     40.71 o 
  -5  18   4        8.12      -21.07     29.10 o 
  -4  18   4      125.91       45.85     56.74 o 
  -3  18   4      216.41      212.23     46.99 o 
  -2  18   4     1420.40     1505.61     59.28 o 
  -1  18   4       10.57        1.20     21.24 o 
   0  18   4      141.97      225.37     25.20 o 
   1  18   4       90.64       51.29     29.94 o 
   2  18   4     1182.12     1171.70     51.73 o 
   3  18   4       57.09      154.65     33.76 o 
   4  18   4      828.78      967.91     58.15 o 
   5  18   4       11.99        8.13     32.27 o 
   6  18   4      179.71      140.70     37.13 o 
   7  18   4      119.78      108.58     68.96 o 
   8  18   4       86.35      133.94     44.31 o 
  -8  19   4        2.17      -24.43     37.68 o 
  -7  19   4       10.07        1.86     38.15 o 
  -6  19   4       16.01       20.91     40.08 o 
  -5  19   4       60.11       77.86     50.64 o 
  -4  19   4       78.56       72.89     34.52 o 
  -3  19   4       14.96        9.16     38.74 o 
  -2  19   4      408.24      435.00     38.92 o 
  -1  19   4      891.12      874.59     49.45 o 
   0  19   4     1140.86     1221.36     56.51 o 
   1  19   4       64.70       42.31     21.58 o 
   2  19   4        0.03       23.77     26.63 o 
   3  19   4        0.40        7.67     26.19 o 
   4  19   4       66.94       30.85     27.94 o 
   5  19   4       93.35       62.89     30.88 o 
   6  19   4       18.67        2.87     31.96 o 
   7  19   4        0.51       19.30     34.53 o 
   8  19   4       11.06       -7.16     36.62 o 
  -8  20   4       77.32       96.59     50.41 o 
  -7  20   4      184.65      148.70     48.16 o 
  -6  20   4      164.34      110.69     43.28 o 
  -5  20   4      103.28      136.95     43.17 o 
  -4  20   4      339.73      306.51     51.29 o 
  -3  20   4      180.82      231.86     46.27 o 
  -2  20   4     1938.23     1871.03     87.02 o 
  -1  20   4       99.17      114.52     28.41 o 
   0  20   4       82.16       46.12     31.54 o 
   1  20   4        2.32      -17.14     23.47 o 
   2  20   4      733.48      720.71     59.85 o 
   3  20   4      131.46      185.19     36.19 o 
   4  20   4      264.53      242.11     41.12 o 
   5  20   4       12.54       34.59     28.90 o 
   6  20   4       90.22       26.08     32.97 o 
   7  20   4       62.19       98.73     39.85 o 
  -7  21   4        0.14      -22.29     40.13 o 
  -6  21   4      118.29      181.15     49.25 o 
  -5  21   4       35.76       23.90     40.03 o 
  -4  21   4       29.49       -3.46     49.79 o 
  -3  21   4      204.76      255.86     49.89 o 
  -2  21   4      188.93      100.57     53.30 o 
  -1  21   4      152.05       61.94     36.68 o 
   0  21   4      178.63      274.59     46.17 o 
   1  21   4      192.46      165.43     33.33 o 
   2  21   4        2.70       32.67     29.32 o 
   3  21   4       92.66       81.97     33.00 o 
   4  21   4       47.47       50.72     32.81 o 
   5  21   4       16.30       -9.79     29.79 o 
   6  21   4        5.90        6.33     33.54 o 
   7  21   4        8.39      -49.23     32.82 o 
  -7  22   4       17.72       59.03     46.75 o 
  -6  22   4       65.35       45.87     64.71 o 
  -5  22   4      156.10      136.08     48.24 o 
  -4  22   4      153.30      178.82     47.36 o 
  -3  22   4       90.11       38.41     54.50 o 
  -2  22   4     1318.74     1317.86     83.70 o 
  -1  22   4        0.53       -4.83     32.73 o 
   0  22   4      306.75      238.87     48.59 o 
   1  22   4       12.45       49.11     34.65 o 
   2  22   4      410.47      449.46     50.94 o 
   3  22   4      213.05      176.95     37.81 o 
   4  22   4      164.17      212.64     54.75 o 
   5  22   4        0.08      -10.22     32.56 o 
   6  22   4       58.63       51.58     36.52 o 
   7  22   4       17.46       16.54     38.01 o 
  -6  23   4        2.09       49.69     44.37 o 
  -5  23   4      107.27       82.60     44.55 o 
  -4  23   4       16.12        8.54     37.86 o 
  -3  23   4      443.27      539.86     98.30 o 
  -2  23   4       90.78      139.70     68.89 o 
  -1  23   4      268.03      331.50    101.60 o 
   0  23   4      139.31      151.88     42.91 o 
   1  23   4      127.46       21.54     36.21 o 
   2  23   4       21.04       62.17     38.76 o 
   3  23   4        1.50        0.34     30.04 o 
   4  23   4        0.11       21.09     32.71 o 
   5  23   4       16.01       22.23     34.27 o 
   6  23   4        2.96      -28.77     34.98 o 
  -6  24   4       28.09       37.82     47.53 o 
  -5  24   4       77.00       97.40     44.97 o 
  -4  24   4       87.88       63.36     64.78 o 
  -3  24   4       40.60        9.85     57.34 o 
  -2  24   4      396.08      385.49     85.05 o 
  -1  24   4       27.67      -13.63     36.46 o 
   0  24   4      307.65      227.42     89.44 o 
   1  24   4        0.02       17.58     41.18 o 
   2  24   4       49.80       41.00     32.88 o 
   3  24   4       19.08       84.83     35.37 o 
   4  24   4       35.05      -11.23     33.60 o 
   5  24   4        0.05      -45.01     33.19 o 
  -5  25   4      178.00      232.15     58.45 o 
  -4  25   4       23.23       10.91     58.19 o 
  -3  25   4      298.81      205.33     72.79 o 
  -2  25   4        6.63       23.18     60.53 o 
  -1  25   4      318.26      333.06     57.40 o 
   0  25   4      107.74       96.68     43.65 o 
   1  25   4       12.49        7.53     37.94 o 
   2  25   4       13.34      -17.04     58.33 o 
   3  25   4       18.07      -41.82     31.56 o 
   4  25   4        3.24        5.16     34.85 o 
   5  25   4       41.66       36.04     39.33 o 
  -4  26   4        8.58       38.84     65.28 o 
  -3  26   4        0.98      -39.97     60.95 o 
  -2  26   4       23.23       -1.84     57.98 o 
  -1  26   4        7.73       -3.83     61.17 o 
   0  26   4      148.31       53.91     43.74 o 
   1  26   4       32.85       -3.92     39.26 o 
   2  26   4       58.76      -10.51     34.71 o 
   3  26   4        7.01      -13.66     34.75 o 
   4  26   4        0.31       23.10     43.25 o 
  -3  27   4       64.92       22.33     61.73 o 
  -2  27   4       14.41       32.25     68.82 o 
  -1  27   4       76.57      112.76     67.97 o 
   0  27   4       19.72       17.09     39.84 o 
   1  27   4      116.28       92.75     49.68 o 
   2  27   4        0.47        8.43     67.44 o 
   3  27   4        3.35       58.22     39.30 o 
  -1  28   4       18.61       19.21     66.91 o 
   0  28   4        0.17      -45.08     60.81 o 
   1  28   4       20.59       13.76     48.29 o 
  -9   1   5      206.54      185.34     63.29 o 
  -8   1   5      394.19      434.90     49.17 o 
  -7   1   5      699.00      768.39     54.23 o 
  -6   1   5      400.51      435.60     25.68 o 
  -5   1   5      387.95      372.80     21.63 o 
  -4   1   5      117.95      141.72     13.47 o 
  -3   1   5     9107.87     7808.36    134.15 o 
  -2   1   5     2864.64     2567.77     56.98 o 
  -1   1   5     1547.43     1473.72     39.60 o 
   0   1   5     8141.10     7617.06    114.50 o 
   1   1   5      646.68      697.48     30.39 o 
   2   1   5        0.31       42.66     11.24 o 
   3   1   5     9974.88     8769.51    110.25 o 
   4   1   5      611.21      549.30     21.31 o 
   5   1   5     1619.88     1645.60     48.54 o 
   6   1   5      295.01      218.41     19.32 o 
   7   1   5     1788.27     1844.65     58.08 o 
   8   1   5      340.49      354.02     41.64 o 
   9   1   5      486.27      585.54     67.85 o 
  10   1   5        1.93      -26.88     40.81 o 
  11   1   5        1.59       18.08     50.10 o 
  -9   2   5        0.67       -4.61     46.85 o 
  -8   2   5       59.61      147.11     38.15 o 
  -7   2   5       64.18       50.04     22.36 o 
  -6   2   5      204.11      201.51     25.58 o 
  -5   2   5        6.08        4.36     11.04 o 
  -4   2   5       34.64       11.53     10.05 o 
  -3   2   5      149.51      278.04     25.62 o 
  -2   2   5      613.93      408.82     21.66 o 
  -1   2   5      611.92      640.78     26.06 o 
   0   2   5      532.23      767.13     27.18 o 
   1   2   5     2702.57     2676.79     52.27 o 
   2   2   5      281.63      326.21     19.16 o 
   3   2   5        6.63       30.79     10.23 o 
   4   2   5      391.32      414.73     29.23 o 
   5   2   5      264.62      294.59     19.22 o 
   6   2   5      155.18      168.60     17.97 o 
   7   2   5       25.19        6.22     24.66 o 
   8   2   5        6.55        1.20     27.33 o 
   9   2   5        4.57       28.62     40.84 o 
  10   2   5        8.16      -57.71     38.48 o 
  11   2   5        0.26      -44.27     44.17 o 
 -10   3   5       27.75       66.91     65.28 o 
  -9   3   5      196.68      131.69     67.47 o 
  -8   3   5      172.68      143.66     62.58 o 
  -7   3   5      146.65      108.66     25.67 o 
  -6   3   5      586.58      621.73     37.07 o 
  -5   3   5        4.84       14.62     11.49 o 
  -4   3   5       31.01       12.41     16.43 o 
  -3   3   5     2061.27     2269.24     67.15 o 
  -2   3   5        3.45       21.24     11.73 o 
  -1   3   5      116.98      129.80     15.45 o 
   0   3   5     1726.07     2097.76     42.84 o 
   1   3   5     4354.24     4291.73     74.38 o 
   2   3   5     1562.96     1562.85     35.09 o 
   3   3   5     4909.68     5123.45     80.47 o 
   4   3   5       86.19      107.24     12.81 o 
   5   3   5     1216.96     1205.55     32.29 o 
   6   3   5       92.74       91.60     15.43 o 
   7   3   5      385.12      448.14     55.72 o 
   8   3   5      113.42       52.70     29.80 o 
   9   3   5      209.12      229.37     42.05 o 
  10   3   5        1.56       28.68     42.88 o 
  11   3   5        5.17      -66.43     85.02 o 
 -10   4   5       78.22       20.34     69.25 o 
  -9   4   5      225.84      349.56     79.38 o 
  -8   4   5      257.91      339.56     71.09 o 
  -7   4   5      579.77      712.39     53.73 o 
  -6   4   5       84.77       78.78     21.36 o 
  -5   4   5     1281.41     1145.67     43.81 o 
  -4   4   5      857.15     1004.32     71.69 o 
  -3   4   5        9.82       27.53     13.40 o 
  -2   4   5     2250.98     2107.48     53.70 o 
  -1   4   5     2552.39     2044.73     51.99 o 
   0   4   5     2518.12     2176.58     44.54 o 
   1   4   5     1882.77     2135.19     46.06 o 
   2   4   5      680.42      556.97     37.79 o 
   3   4   5       37.68       41.63     11.62 o 
   4   4   5     5641.78     5974.00    129.60 o 
   5   4   5        0.26       20.89     11.98 o 
   6   4   5      822.74      838.44     49.43 o 
   7   4   5      145.64       75.41     28.02 o 
   8   4   5      265.67      264.43     39.25 o 
   9   4   5        0.56        7.86     32.49 o 
  10   4   5        0.41       52.04     46.43 o 
  11   4   5       24.67      -24.17     57.20 o 
 -11   5   5        2.55      -37.85     58.68 o 
 -10   5   5        5.08       80.51     71.16 o 
  -9   5   5       38.11      174.57     73.00 o 
  -8   5   5       21.33       47.53     32.82 o 
  -7   5   5       43.05       54.15     43.43 o 
  -6   5   5     1017.65     1082.29     74.90 o 
  -5   5   5      469.39      486.37     31.74 o 
  -4   5   5       28.67       29.70     11.95 o 
  -3   5   5     1418.58     1252.31     41.70 o 
  -2   5   5     8088.75     7199.49    133.73 o 
  -1   5   5      801.60      780.63     31.70 o 
   0   5   5      170.71      155.13     19.41 o 
   1   5   5     1542.15     1406.81     35.84 o 
   2   5   5       72.49      108.02     13.27 o 
   3   5   5     8884.09     8040.69    115.74 o 
   4   5   5      423.88      482.96     19.87 o 
   5   5   5      277.18      220.39     20.31 o 
   6   5   5       62.41       39.75     19.93 o 
   7   5   5       96.63      151.93     39.64 o 
   8   5   5       13.82        6.76     34.39 o 
   9   5   5      206.57      211.98     42.81 o 
  10   5   5        0.33       16.14     38.12 o 
 -11   6   5       41.13       25.17     50.59 o 
 -10   6   5       31.05       -9.78     70.59 o 
  -9   6   5       77.39      174.00     74.56 o 
  -8   6   5      234.76      235.90     45.52 o 
  -7   6   5      452.11      345.02     44.57 o 
  -6   6   5      107.31       78.71     23.86 o 
  -5   6   5      155.76      152.12     22.95 o 
  -4   6   5     3503.72     3202.21     77.67 o 
  -3   6   5     1973.61     1913.83     54.41 o 
  -2   6   5     5574.91     5321.02    106.73 o 
  -1   6   5     1002.54     1081.00     29.32 o 
   0   6   5      418.95      606.99     23.12 o 
   1   6   5     1751.71     1507.65     78.71 o 
   2   6   5     6022.04     5778.79     88.35 o 
   3   6   5       20.67       17.09     11.15 o 
   4   6   5     4566.34     4669.78     79.57 o 
   5   6   5       16.04       -7.65     15.71 o 
   6   6   5      160.31      229.15     36.10 o 
   7   6   5      614.22      469.63     43.88 o 
   8   6   5      334.54      276.82     42.38 o 
   9   6   5       88.95      116.01     37.56 o 
  10   6   5        0.48       14.63     39.00 o 
 -11   7   5        0.39      -12.58     50.49 o 
 -10   7   5       65.58      113.80     52.77 o 
  -9   7   5        2.97      -79.81     56.84 o 
  -8   7   5       22.47       -7.64     66.73 o 
  -7   7   5      142.30      115.66     36.06 o 
  -6   7   5       21.02       -6.90     18.97 o 
  -5   7   5       46.49       77.56     19.78 o 
  -4   7   5        0.11       17.75     22.27 o 
  -3   7   5      230.17      364.08     19.05 o 
  -2   7   5     2074.13     2230.21     59.78 o 
  -1   7   5     2231.59     2259.28     47.55 o 
   0   7   5      697.15      547.88     23.15 o 
   1   7   5       49.65       24.79     11.13 o 
   2   7   5      518.60      372.33     19.94 o 
   3   7   5       44.87       47.99     12.49 o 
   4   7   5      501.88      498.09     24.24 o 
   5   7   5        3.27      -12.04     15.78 o 
   6   7   5      590.75      576.81     36.79 o 
   7   7   5        1.78       11.56     26.52 o 
   8   7   5       46.43      137.60     37.09 o 
   9   7   5       76.79      143.70     40.11 o 
  10   7   5        0.10       -6.29     38.34 o 
 -10   8   5       21.66      -36.96     42.38 o 
  -9   8   5       21.14       83.14     77.25 o 
  -8   8   5      422.95      446.23     55.80 o 
  -7   8   5      388.90      336.71     45.94 o 
  -6   8   5      437.32      456.58     48.69 o 
  -5   8   5       28.40       15.42     24.60 o 
  -4   8   5     3852.65     3680.35     70.54 o 
  -3   8   5     2474.50     2216.46     48.96 o 
  -2   8   5    11301.68    11331.60    168.89 o 
  -1   8   5     2520.42     1987.00     45.28 o 
   0   8   5     2344.73     2277.20     50.29 o 
   1   8   5      193.83      173.54     18.27 o 
   2   8   5     1816.14     1755.73     40.70 o 
   3   8   5     1067.83     1331.36     36.20 o 
   4   8   5     2661.82     2469.26     63.48 o 
   5   8   5       79.62       90.74     21.15 o 
   6   8   5      345.38      422.17     50.18 o 
   7   8   5     1040.53      997.93     58.81 o 
   8   8   5     1376.07     1628.06     76.32 o 
   9   8   5      205.70      180.72     40.80 o 
  10   8   5       97.17       95.17     41.26 o 
 -10   9   5       20.72       38.39     50.40 o 
  -9   9   5        0.44      -45.22     30.15 o 
  -8   9   5        9.45       -8.70     32.49 o 
  -7   9   5       39.93       60.34     33.80 o 
  -6   9   5       32.36       39.01     36.57 o 
  -5   9   5       26.11      -10.71     16.86 o 
  -4   9   5      486.40      517.04     49.82 o 
  -3   9   5      378.78      299.95     33.60 o 
  -2   9   5      546.23      567.64     44.51 o 
  -1   9   5      134.12      315.49     22.73 o 
   0   9   5       30.04        8.14     11.02 o 
   1   9   5        0.85       14.17     11.34 o 
   2   9   5      201.59      213.84     17.43 o 
   3   9   5       17.00        8.40     11.60 o 
   4   9   5        7.16       19.83     17.58 o 
   5   9   5      233.03      240.45     27.00 o 
   6   9   5       15.31       16.91     20.10 o 
   7   9   5       36.69       40.39     29.06 o 
   8   9   5        2.68       54.23     34.52 o 
   9   9   5       28.91      -13.59     31.12 o 
  10   9   5       19.81       45.51     56.43 o 
 -10  10   5       13.56       16.28     48.55 o 
  -9  10   5       38.64        8.79     34.10 o 
  -8  10   5      322.68      389.92     46.03 o 
  -7  10   5      144.54      181.32     44.83 o 
  -6  10   5      478.22      466.58     49.98 o 
  -5  10   5       57.88       85.97     22.32 o 
  -4  10   5     3122.69     2923.18    133.66 o 
  -3  10   5       12.43       20.62     12.74 o 
  -2  10   5     4813.04     4399.48     81.44 o 
  -1  10   5      293.95      301.54     20.30 o 
   0  10   5     3282.74     3019.22     62.94 o 
   1  10   5      103.12      113.58     11.45 o 
   2  10   5     4951.22     4821.46     80.96 o 
   3  10   5      627.42      733.23     28.66 o 
   4  10   5     2100.79     2231.96     62.64 o 
   5  10   5        8.08       40.96     20.50 o 
   6  10   5      189.02      204.31     29.51 o 
   7  10   5      449.74      438.98     65.44 o 
   8  10   5      745.23      850.53     65.93 o 
   9  10   5      101.41      137.17     41.26 o 
  10  10   5        9.50       -5.17     46.96 o 
 -10  11   5       20.64       43.57     54.08 o 
  -9  11   5        1.25      -27.57     61.02 o 
  -8  11   5      114.98       94.36     56.33 o 
  -7  11   5       54.43       50.97     35.22 o 
  -6  11   5       18.02       20.27     27.69 o 
  -5  11   5      241.00      312.49     56.63 o 
  -4  11   5       86.14      112.24     22.78 o 
  -3  11   5       94.96      102.00     24.78 o 
  -2  11   5       13.28        9.69     13.00 o 
  -1  11   5      943.35      946.54     29.24 o 
   0  11   5      133.30       83.89     12.78 o 
   1  11   5       12.15        7.78      9.08 o 
   2  11   5       95.96       85.48     15.58 o 
   3  11   5      361.41      355.84     28.76 o 
   4  11   5       43.49       28.81     18.21 o 
   5  11   5      122.87      166.51     26.79 o 
   6  11   5       59.31       53.99     27.46 o 
   7  11   5       19.30        1.15     28.96 o 
   8  11   5       20.95      102.37     35.70 o 
   9  11   5       73.65       80.10     38.34 o 
  10  11   5        0.14       -1.94     35.13 o 
 -10  12   5       28.01       -5.91     53.26 o 
  -9  12   5      135.21      139.06     39.87 o 
  -8  12   5      137.40      200.92     67.19 o 
  -7  12   5      374.15      384.63     65.95 o 
  -6  12   5       10.95      -22.04     27.74 o 
  -5  12   5     1017.47      946.96    106.95 o 
  -4  12   5     1432.10     1476.15     53.17 o 
  -3  12   5      652.42      551.52     25.62 o 
  -2  12   5     1735.55     1783.26     49.70 o 
  -1  12   5      119.63       60.63     13.64 o 
   0  12   5       78.63      155.73     21.87 o 
   1  12   5      356.40      330.85     21.50 o 
   2  12   5     6400.48     6402.95    131.49 o 
   3  12   5      148.33      191.77     33.96 o 
   4  12   5     1420.13     1676.61     62.66 o 
   5  12   5      338.02      324.92     33.31 o 
   6  12   5      919.23     1011.13     59.60 o 
   7  12   5       36.56       18.91     29.84 o 
   8  12   5      255.38      285.21     44.18 o 
   9  12   5        6.19       28.52     37.71 o 
  10  12   5       13.07       26.84     38.22 o 
 -10  13   5       21.50       57.31     55.72 o 
  -9  13   5       73.85       65.03     40.68 o 
  -8  13   5       79.63       42.08     39.33 o 
  -7  13   5      120.67       98.24     49.05 o 
  -6  13   5        0.74       10.48     31.21 o 
  -5  13   5      534.03      459.98     48.32 o 
  -4  13   5      126.70      146.21     33.56 o 
  -3  13   5      422.10      460.41     24.90 o 
  -2  13   5        9.96       23.84     12.36 o 
  -1  13   5      801.76      745.33     28.18 o 
   0  13   5      515.59      552.45     24.49 o 
   1  13   5     3640.30     3834.38     71.64 o 
   2  13   5      561.28      674.52     29.64 o 
   3  13   5      486.77      457.89     32.62 o 
   4  13   5       24.48       14.05     23.14 o 
   5  13   5      125.83      142.03     29.01 o 
   6  13   5        0.71      -33.08     25.43 o 
   7  13   5       64.57       24.79     30.42 o 
   8  13   5      165.08      159.23     40.05 o 
   9  13   5        1.09      -21.82     35.59 o 
  -9  14   5        0.30      -20.94     33.68 o 
  -8  14   5      169.80      210.54     48.62 o 
  -7  14   5      172.49      141.47     43.44 o 
  -6  14   5      210.76      172.41     42.31 o 
  -5  14   5        3.13      -15.29     32.25 o 
  -4  14   5      425.64      438.94     45.93 o 
  -3  14   5      174.70      173.71     29.99 o 
  -2  14   5      682.46      597.27     27.44 o 
  -1  14   5        5.43       19.83     12.80 o 
   0  14   5      152.49      171.67     20.85 o 
   1  14   5     1822.16     1943.72     48.71 o 
   2  14   5     2058.52     1968.31     58.54 o 
   3  14   5      178.99      208.70     27.30 o 
   4  14   5      443.76      365.88     33.64 o 
   5  14   5      286.78      425.60     66.64 o 
   6  14   5       20.16       36.42     30.46 o 
   7  14   5        5.25       10.57     30.21 o 
   8  14   5       54.89      137.97     41.60 o 
   9  14   5        3.77      -40.97     34.68 o 
  -9  15   5       14.42        9.44     37.11 o 
  -8  15   5      257.50      294.78     54.91 o 
  -7  15   5       44.05       73.57     64.25 o 
  -6  15   5      228.50      137.78     41.93 o 
  -5  15   5      261.87      263.39     45.57 o 
  -4  15   5      490.37      521.10     50.79 o 
  -3  15   5     1693.25     1787.01     61.70 o 
  -2  15   5      967.78     1026.84     35.47 o 
  -1  15   5      710.91      757.96     32.31 o 
   0  15   5     1117.56     1105.65     42.43 o 
   1  15   5     3037.99     2940.51     62.91 o 
   2  15   5       52.98       52.45     21.18 o 
   3  15   5     1574.98     1756.32     58.67 o 
   4  15   5        8.72       37.41     22.16 o 
   5  15   5      411.15      330.14     48.58 o 
   6  15   5       21.60        2.31     28.88 o 
   7  15   5       59.79      105.84     38.16 o 
   8  15   5        1.16      -29.30     31.27 o 
   9  15   5       45.44       42.41     40.33 o 
  -9  16   5        3.06      -32.41     40.81 o 
  -8  16   5        3.71      -35.68     36.15 o 
  -7  16   5      176.85      145.63     46.09 o 
  -6  16   5      176.81      160.20     65.91 o 
  -5  16   5       20.87      -30.71     29.04 o 
  -4  16   5        9.75      -36.85     24.57 o 
  -3  16   5     1272.57     1233.57     68.83 o 
  -2  16   5     1118.12     1312.29     44.27 o 
  -1  16   5      797.95      926.20     42.07 o 
   0  16   5      229.89      267.81     25.95 o 
   1  16   5       97.24       97.13     20.14 o 
   2  16   5      299.54      421.60     33.32 o 
   3  16   5      122.88      128.83     29.13 o 
   4  16   5      607.62      665.40     43.19 o 
   5  16   5       20.44        5.83     30.43 o 
   6  16   5        8.27      -24.19     29.31 o 
   7  16   5        2.65      -18.93     31.18 o 
   8  16   5      260.53      298.42     51.09 o 
   9  16   5       31.58        6.43     43.71 o 
  -9  17   5       28.00       72.50     48.71 o 
  -8  17   5       60.54       66.38     41.41 o 
  -7  17   5      130.38       66.54    105.29 o 
  -6  17   5        7.60        1.39     34.39 o 
  -5  17   5      410.86      457.26     54.68 o 
  -4  17   5       57.55       27.18     32.27 o 
  -3  17   5      588.57      586.64     53.98 o 
  -2  17   5      236.40      247.57     23.72 o 
  -1  17   5     2230.96     2454.78     64.44 o 
   0  17   5      270.24      323.56     28.65 o 
   1  17   5      321.81      343.05     40.13 o 
   2  17   5      358.83      450.59     52.51 o 
   3  17   5     1342.07     1360.38     56.04 o 
   4  17   5      211.82      290.22     34.67 o 
   5  17   5        4.79       -5.26     27.07 o 
   6  17   5      113.58      130.95     37.81 o 
   7  17   5       61.39       33.12     41.21 o 
   8  17   5       14.41       16.54     35.47 o 
  -8  18   5        8.22       36.38     43.02 o 
  -7  18   5        8.47        0.66     43.62 o 
  -6  18   5        1.62       75.83     37.68 o 
  -5  18   5      110.72        4.39     32.02 o 
  -4  18   5       10.51       44.20     32.61 o 
  -3  18   5      106.27       77.68     34.18 o 
  -2  18   5        0.09       18.68     23.22 o 
  -1  18   5        5.56      -14.28     18.38 o 
   0  18   5        0.90      -14.02     17.15 o 
   1  18   5      124.75      170.44     31.33 o 
   2  18   5        2.99       38.25     23.50 o 
   3  18   5      191.59      197.63     31.20 o 
   4  18   5       81.96       80.89     50.97 o 
   5  18   5       67.83       -5.52     28.76 o 
   6  18   5       71.63       57.82     34.58 o 
   7  18   5       15.28       -0.29     34.53 o 
   8  18   5        8.13      -13.88     37.04 o 
  -8  19   5      116.90      101.18     44.82 o 
  -7  19   5       33.44       25.29     38.73 o 
  -6  19   5      477.89      627.86     66.91 o 
  -5  19   5      134.38      120.05     41.27 o 
  -4  19   5      223.93      233.86     54.72 o 
  -3  19   5      940.67     1037.94     71.91 o 
  -2  19   5     1141.72     1167.89    114.04 o 
  -1  19   5     1680.52     1884.75     81.64 o 
   0  19   5        0.88      -19.14     19.87 o 
   1  19   5      846.78     1001.67     55.82 o 
   2  19   5       71.07       63.64     24.83 o 
   3  19   5     1728.55     1777.55     66.86 o 
   4  19   5       27.89       13.12     28.50 o 
   5  19   5      278.22      317.50     44.90 o 
   6  19   5       10.31       19.18     32.65 o 
   7  19   5      283.08      297.77     53.85 o 
   8  19   5        0.70      -40.05     35.86 o 
  -7  20   5        1.19       36.92     70.10 o 
  -6  20   5       43.94       88.94     44.93 o 
  -5  20   5       44.45      -11.17     36.72 o 
  -4  20   5       19.01       11.75     34.40 o 
  -3  20   5       25.55       12.86     86.40 o 
  -2  20   5       27.55      -23.53     41.04 o 
  -1  20   5      486.55      533.44     36.50 o 
   0  20   5        7.32       13.27     25.31 o 
   1  20   5      364.34      362.65     41.68 o 
   2  20   5        1.34       -0.36     22.75 o 
   3  20   5       21.08      -17.85     27.31 o 
   4  20   5        0.13      -16.86     28.91 o 
   5  20   5       14.10       50.57     33.06 o 
   6  20   5        7.91       55.13     36.45 o 
   7  20   5       20.98        0.80     34.42 o 
  -7  21   5       17.18       -9.28     40.46 o 
  -6  21   5       21.93       15.30     42.57 o 
  -5  21   5      103.05       77.53     41.49 o 
  -4  21   5        6.22      -45.24     42.03 o 
  -3  21   5      651.84      872.05    109.08 o 
  -2  21   5       66.39       26.37     54.15 o 
  -1  21   5      179.19      181.83     29.14 o 
   0  21   5       23.67       61.12     29.12 o 
   1  21   5      664.19      708.95     56.04 o 
   2  21   5      268.02      226.68     46.11 o 
   3  21   5      121.52      167.94     36.81 o 
   4  21   5       41.89      105.50     35.25 o 
   5  21   5       19.01       54.44     34.30 o 
   6  21   5       14.74       -7.42     35.74 o 
   7  21   5       19.82        1.20     35.92 o 
  -6  22   5        2.39       53.88     41.11 o 
  -5  22   5       58.45       32.70     40.89 o 
  -4  22   5      104.00      129.26     59.78 o 
  -3  22   5       22.58       62.72     59.75 o 
  -2  22   5      360.86      425.96    140.69 o 
  -1  22   5       72.62       63.22     58.12 o 
   0  22   5      326.20      319.73     42.45 o 
   1  22   5       55.04       83.55     41.59 o 
   2  22   5      369.25      344.55     47.97 o 
   3  22   5       43.41       31.93     35.68 o 
   4  22   5       75.44       57.13     34.64 o 
   5  22   5       11.61        3.40     55.28 o 
   6  22   5      105.75      138.46     40.74 o 
  -6  23   5       30.59       38.08     61.45 o 
  -5  23   5      116.21      175.23     50.36 o 
  -4  23   5      232.88      207.59     73.07 o 
  -3  23   5      498.28      540.78     97.74 o 
  -2  23   5       63.70       87.76     65.35 o 
  -1  23   5      265.56      262.52     81.22 o 
   0  23   5      144.54       74.17     39.32 o 
   1  23   5      204.49      157.06     45.26 o 
   2  23   5        9.87       -4.43     29.53 o 
   3  23   5      184.05      106.20     37.24 o 
   4  23   5       13.21       -9.24     32.43 o 
   5  23   5       88.69      120.00     55.78 o 
   6  23   5        0.17       26.65     37.63 o 
  -5  24   5       46.98       74.77     68.96 o 
  -4  24   5      286.59      274.50     81.79 o 
  -3  24   5        6.93      -60.60     42.67 o 
  -2  24   5      278.60      263.17     54.33 o 
  -1  24   5        5.34       44.72     58.05 o 
   0  24   5      218.12      218.70     49.84 o 
   1  24   5        0.09        3.53     37.10 o 
   2  24   5       35.84       47.45     40.10 o 
   3  24   5       49.81      -18.62     34.54 o 
   4  24   5        3.51       19.90     35.54 o 
   5  24   5        1.99       21.91     36.78 o 
  -4  25   5        2.23      -15.88     58.33 o 
  -3  25   5      156.97       89.66     67.12 o 
  -2  25   5       28.26       31.47     58.83 o 
  -1  25   5        3.06       40.61     59.39 o 
   0  25   5       77.33       23.32     58.90 o 
   1  25   5        9.40        1.95     38.38 o 
   2  25   5       48.56       81.77     43.70 o 
   3  25   5        0.33      -10.30     34.75 o 
   4  25   5        0.01        6.37     40.73 o 
  -4  26   5      107.28        3.19     59.75 o 
  -3  26   5       64.30       67.40     66.69 o 
  -2  26   5      116.58       51.17     64.57 o 
  -1  26   5       89.88       71.02     64.28 o 
   0  26   5      380.10      343.04     92.71 o 
   1  26   5       20.93       -2.23     41.29 o 
   2  26   5      121.09      180.54     61.27 o 
   3  26   5       59.90       30.46     38.16 o 
  -2  27   5       21.89      -22.25     60.95 o 
  -1  27   5        2.45      -29.34     54.22 o 
   0  27   5        0.87       42.17     58.47 o 
   1  27   5        2.79      -24.81     67.54 o 
   2  27   5        0.07       90.34     54.75 o 
  -9   0   6      172.36      185.84     66.13 o 
  -8   0   6      568.68      661.62     82.78 o 
  -7   0   6     1514.48     1851.34    116.73 o 
  -6   0   6     1321.69     1440.12     97.38 o 
  -5   0   6      353.93      462.25     58.33 o 
  -4   0   6    12117.15    11620.16    241.72 o 
  -3   0   6     4224.84     3985.61    134.42 o 
  -2   0   6     2719.90     2332.90    134.84 o 
  -1   0   6     2928.68     2718.92     71.91 o 
   0   0   6    11314.13    11238.33    232.17 o 
   1   0   6     1733.80     1135.00     70.24 o 
   2   0   6    18035.23    15280.12    313.86 o 
   3   0   6        5.67       21.82     14.90 o 
   4   0   6     2346.13     2367.28     81.65 o 
   5   0   6     1504.95     1278.79     54.40 o 
   6   0   6     3287.61     3785.66     95.11 o 
   7   0   6     1772.59     1561.32     61.56 o 
   8   0   6     2708.33     3162.39    180.24 o 
   9   0   6       18.29       -4.32     58.19 o 
  10   0   6       69.24      133.25     74.21 o 
  -9   1   6       14.85       38.91     55.35 o 
  -8   1   6       24.88       31.58     36.36 o 
  -7   1   6        0.18        7.49     31.00 o 
  -6   1   6        1.28       -0.57     26.67 o 
  -5   1   6       39.77       40.22     16.43 o 
  -4   1   6      111.26       96.76     12.76 o 
  -3   1   6       33.43       27.74     12.83 o 
  -2   1   6       68.10       70.69     13.26 o 
  -1   1   6      676.97      613.70     36.32 o 
   0   1   6      241.49      394.35     18.85 o 
   1   1   6      102.85       79.66     12.73 o 
   2   1   6     3684.50     3161.62     64.31 o 
   3   1   6      334.71      325.80     19.95 o 
   4   1   6       37.70       16.64     11.41 o 
   5   1   6      680.62      740.62     34.68 o 
   6   1   6      107.24      136.30     18.52 o 
   7   1   6       57.96       41.01     22.51 o 
   8   1   6      159.65      216.04     48.39 o 
   9   1   6        0.39      -44.46     32.54 o 
  10   1   6        0.15      -18.75     40.66 o 
  -9   2   6      163.10      190.37     70.59 o 
  -8   2   6      127.83      159.61     40.75 o 
  -7   2   6       93.32      106.04     34.98 o 
  -6   2   6       19.31       85.05     29.98 o 
  -5   2   6       66.55       56.99     17.29 o 
  -4   2   6     2743.42     2881.83     70.35 o 
  -3   2   6        2.19       15.91     12.64 o 
  -2   2   6     1489.49     1459.80     42.75 o 
  -1   2   6      456.74      396.29     16.88 o 
   0   2   6     1716.02     2194.61     45.87 o 
   1   2   6      769.51      635.22     24.97 o 
   2   2   6     6170.81     6901.87    114.00 o 
   3   2   6     1180.59     1090.31     32.32 o 
   4   2   6     1120.09     1087.19     29.82 o 
   5   2   6      238.32      246.32     18.89 o 
   6   2   6      676.88      680.85     39.42 o 
   7   2   6      722.84      691.96     65.05 o 
   8   2   6      623.26      629.12     51.74 o 
   9   2   6        5.72      -27.78     38.88 o 
  10   2   6        9.44      -56.79     37.86 o 
 -10   3   6       29.84       29.48     63.79 o 
  -9   3   6      119.05      208.02     73.64 o 
  -8   3   6      908.16     1062.00     69.64 o 
  -7   3   6      206.49      178.26     46.39 o 
  -6   3   6     1443.43     1405.03     53.08 o 
  -5   3   6     1004.23     1058.03     54.13 o 
  -4   3   6     2003.08     2064.42     57.51 o 
  -3   3   6      270.97      231.89     23.19 o 
  -2   3   6      464.06      390.13     23.92 o 
  -1   3   6     4330.30     4604.62     94.40 o 
   0   3   6     5137.58     4990.03     84.01 o 
   1   3   6     5162.18     4814.19     83.90 o 
   2   3   6     1704.95     1636.68     59.16 o 
   3   3   6     2519.94     2583.47     52.20 o 
   4   3   6       81.88       48.11     12.36 o 
   5   3   6     2515.99     2386.51     47.74 o 
   6   3   6     2022.80     2071.28     61.65 o 
   7   3   6      687.96      908.34     55.25 o 
   8   3   6        0.38       -1.48     27.03 o 
   9   3   6      245.12      294.35     57.46 o 
  10   3   6       54.32       55.77     49.01 o 
 -10   4   6       35.52      104.26     76.69 o 
  -9   4   6      830.54      803.16    101.21 o 
  -8   4   6      191.87      120.06     56.84 o 
  -7   4   6     1148.14     1306.97     70.81 o 
  -6   4   6     1074.33     1191.69    103.32 o 
  -5   4   6      141.06      153.55     45.58 o 
  -4   4   6      705.07      775.97     36.04 o 
  -3   4   6      981.33      969.39     37.74 o 
  -2   4   6     8055.37     7771.09    143.78 o 
  -1   4   6      631.22      580.76     56.16 o 
   0   4   6     5277.43     4677.60     80.74 o 
   1   4   6       42.48      128.18     16.40 o 
   2   4   6    29650.14    30012.71    412.83 o 
   3   4   6     1268.09     1169.68     33.83 o 
   4   4   6     4982.27     4905.68     86.52 o 
   5   4   6       63.32       46.95     21.95 o 
   6   4   6     3178.78     3571.42     85.71 o 
   7   4   6     2090.66     1899.04     63.16 o 
   8   4   6      563.62      614.52     51.83 o 
   9   4   6      269.13      197.36     41.42 o 
  10   4   6       20.69       36.08     62.37 o 
 -10   5   6       23.08       70.95     70.59 o 
  -9   5   6      115.96      178.46     70.17 o 
  -8   5   6      139.35      166.20     63.86 o 
  -7   5   6      510.99      494.93     86.50 o 
  -6   5   6      347.06      326.28     31.60 o 
  -5   5   6      463.11      506.80     32.91 o 
  -4   5   6      108.29      134.84     21.12 o 
  -3   5   6     3321.93     2886.55     89.19 o 
  -2   5   6      257.94      360.17     32.90 o 
  -1   5   6     4280.56     4154.06     89.96 o 
   0   5   6      223.79      319.01     18.53 o 
   1   5   6     5658.85     5880.42     99.50 o 
   2   5   6     2405.63     2823.07     61.00 o 
   3   5   6      167.16      191.67     17.20 o 
   4   5   6     1633.75     1530.89     47.91 o 
   5   5   6      165.24      217.13     24.08 o 
   6   5   6       65.17       43.50     20.86 o 
   7   5   6        1.97       67.82     24.51 o 
   8   5   6      215.26      232.46     42.38 o 
   9   5   6      356.29      406.31     50.53 o 
  10   5   6       10.54      -27.31     43.67 o 
 -10   6   6        7.30       11.13     72.43 o 
  -9   6   6        2.22       -6.52     66.41 o 
  -8   6   6        8.03      -32.82     51.38 o 
  -7   6   6      113.82       82.08     32.82 o 
  -6   6   6      218.55      267.35     31.45 o 
  -5   6   6      345.09      397.85     31.40 o 
  -4   6   6      395.47      358.37     39.10 o 
  -3   6   6     3167.46     3212.34     77.88 o 
  -2   6   6    11288.59    12155.16    212.96 o 
  -1   6   6      375.52      368.43     19.12 o 
   0   6   6        5.66       25.53     12.40 o 
   1   6   6      264.09      427.37     22.95 o 
   2   6   6     8731.52     8438.36    122.02 o 
   3   6   6      246.79      222.54     19.45 o 
   4   6   6      761.55      815.07     31.40 o 
   5   6   6      301.08      245.45     27.26 o 
   6   6   6       14.06       39.99     24.40 o 
   7   6   6      261.73      323.97     34.12 o 
   8   6   6      153.70      169.25     36.86 o 
   9   6   6      102.97       96.85     39.99 o 
  10   6   6        9.46      -22.53     47.91 o 
 -10   7   6      237.13      349.77    100.50 o 
  -9   7   6        8.41      -15.24     61.38 o 
  -8   7   6      152.83      227.58     73.99 o 
  -7   7   6        5.48       15.09     28.94 o 
  -6   7   6     1122.85     1182.05     51.69 o 
  -5   7   6     1442.35     1271.74     54.82 o 
  -4   7   6      648.82      629.44     54.39 o 
  -3   7   6     6161.86     6242.90    168.18 o 
  -2   7   6     3078.36     2987.08     89.13 o 
  -1   7   6     2805.56     3082.91     60.46 o 
   0   7   6      286.36      280.92     18.65 o 
   1   7   6     6247.95     6373.89    108.02 o 
   2   7   6     2545.65     2233.46     48.35 o 
   3   7   6       23.75       69.63     14.56 o 
   4   7   6      752.24      662.84     29.15 o 
   5   7   6      409.23      480.06     33.47 o 
   6   7   6      885.14     1006.29     59.15 o 
   7   7   6      850.32      938.38     67.16 o 
   8   7   6        5.91       26.48     32.38 o 
   9   7   6      753.21      861.35     64.31 o 
  10   7   6       62.32       93.80     42.46 o 
 -10   8   6        1.70       -3.33     78.32 o 
  -9   8   6        0.11      -36.43     58.90 o 
  -8   8   6       17.53       -2.98     58.05 o 
  -7   8   6      520.85      654.33     59.03 o 
  -6   8   6      149.97      100.63     25.35 o 
  -5   8   6       76.22       62.11     21.19 o 
  -4   8   6      376.44      334.89     56.77 o 
  -3   8   6     2622.64     3075.36     78.48 o 
  -2   8   6     2092.86     2173.02     62.82 o 
  -1   8   6      753.55      583.22     24.73 o 
   0   8   6     1280.94     1279.21     37.00 o 
   1   8   6     1396.56     1490.45     47.64 o 
   2   8   6      678.21      669.71     27.09 o 
   3   8   6        3.52       -5.49     12.95 o 
   4   8   6     1282.71     1550.29     50.33 o 
   5   8   6      898.72      880.64     42.86 o 
   6   8   6       20.13       35.16     21.83 o 
   7   8   6       20.10        7.50     23.11 o 
   8   8   6      522.61      592.24     54.35 o 
   9   8   6      141.18       99.02     43.00 o 
  10   8   6        3.97       31.47     37.10 o 
 -10   9   6       29.02      -25.39     44.73 o 
  -9   9   6        1.74       13.11     68.25 o 
  -8   9   6        6.69       74.28     66.48 o 
  -7   9   6       27.74       53.59     33.25 o 
  -6   9   6        4.90       27.91     28.95 o 
  -5   9   6      653.20      677.30     39.92 o 
  -4   9   6       35.98       45.31     20.42 o 
  -3   9   6     3905.10     3748.33    110.49 o 
  -2   9   6       98.48       68.22     12.78 o 
  -1   9   6       98.05       64.93     21.35 o 
   0   9   6       23.93       21.72     12.31 o 
   1   9   6      863.07      710.91     29.97 o 
   2   9   6      793.20      710.56     28.18 o 
   3   9   6      761.71      710.22     29.47 o 
   4   9   6       38.94       85.47     20.21 o 
   5   9   6        4.52        1.77     19.16 o 
   6   9   6      446.98      451.09     46.42 o 
   7   9   6      173.15      246.08     39.89 o 
   8   9   6       33.78       31.31     36.62 o 
   9   9   6      284.76      304.59     49.38 o 
  10   9   6        0.47      -13.53     36.09 o 
 -10  10   6        3.67       33.01     55.50 o 
  -9  10   6       82.37      106.89     50.56 o 
  -8  10   6        8.91        0.57     35.90 o 
  -7  10   6       59.69      101.50     39.08 o 
  -6  10   6      153.55       97.61     32.69 o 
  -5  10   6      108.75      170.91     26.66 o 
  -4  10   6      100.85      102.14     27.92 o 
  -3  10   6      128.32      110.87     22.26 o 
  -2  10   6        0.92       32.00     12.54 o 
  -1  10   6      144.20      224.21     19.17 o 
   0  10   6      485.26      576.76     27.69 o 
   1  10   6       11.49        1.78     11.75 o 
   2  10   6      325.32      268.87     20.67 o 
   3  10   6      145.98      151.50     18.57 o 
   4  10   6      112.27      135.96     29.21 o 
   5  10   6       79.28       88.18     23.84 o 
   6  10   6      210.04      255.52     33.59 o 
   7  10   6      124.90      100.05     34.07 o 
   8  10   6       11.41      -11.63     31.43 o 
   9  10   6       26.55       77.69     38.11 o 
  10  10   6        2.17       42.42     39.29 o 
 -10  11   6       73.62      121.69     58.69 o 
  -9  11   6       97.26      101.94     91.75 o 
  -8  11   6      596.98      568.97     59.91 o 
  -7  11   6       81.75       48.65     34.69 o 
  -6  11   6      304.69      310.93     45.39 o 
  -5  11   6     1036.36      935.53    197.64 o 
  -4  11   6      132.66      178.93     28.86 o 
  -3  11   6     2090.20     2157.05     66.96 o 
  -2  11   6     1529.51     1346.59     39.87 o 
  -1  11   6      555.33      586.02     28.19 o 
   0  11   6        1.53       -8.23     12.15 o 
   1  11   6     5068.24     5218.85     97.42 o 
   2  11   6      277.16      385.35     24.24 o 
   3  11   6     5030.36     5473.89    108.99 o 
   4  11   6       24.38      -13.73     17.65 o 
   5  11   6      806.33      862.40     45.39 o 
   6  11   6      288.84      275.63     34.30 o 
   7  11   6      831.27      762.08     69.59 o 
   8  11   6      157.86      104.50     49.64 o 
   9  11   6       65.03       84.88     40.33 o 
 -10  12   6        0.38      -17.19     50.05 o 
  -9  12   6       21.46      -32.25     44.17 o 
  -8  12   6       20.09        1.64     30.09 o 
  -7  12   6        5.04       34.50     29.43 o 
  -6  12   6       28.47       37.68     38.49 o 
  -5  12   6        4.13       50.82     27.84 o 
  -4  12   6       86.06       74.85     34.91 o 
  -3  12   6       70.34       92.33     24.00 o 
  -2  12   6      102.13       85.10     26.59 o 
  -1  12   6      587.62      608.28     39.19 o 
   0  12   6      220.68      235.61     18.00 o 
   1  12   6      168.63      198.07     21.81 o 
   2  12   6      621.20      567.73     34.34 o 
   3  12   6      252.66      318.44     29.79 o 
   4  12   6       60.86       78.54     23.01 o 
   5  12   6        1.09      -10.84     20.51 o 
   6  12   6        3.10       -6.59     22.69 o 
   7  12   6        7.59        0.97     30.57 o 
   8  12   6        0.81      -11.77     32.34 o 
   9  12   6        0.84       -1.92     35.55 o 
  -9  13   6      101.47      170.86     97.17 o 
  -8  13   6      127.77      122.73     36.55 o 
  -7  13   6        7.20      -14.94     37.60 o 
  -6  13   6      156.38      141.76     32.67 o 
  -5  13   6        3.87      -30.11     22.27 o 
  -4  13   6       47.05       31.12     17.81 o 
  -3  13   6      830.38      912.84     61.51 o 
  -2  13   6      157.50      130.89     20.90 o 
  -1  13   6       46.40       53.45     15.00 o 
   0  13   6        3.82       12.05     14.23 o 
   1  13   6     1445.66     1287.59     44.03 o 
   2  13   6      416.29      574.51     29.33 o 
   3  13   6     1185.37     1066.01     68.64 o 
   4  13   6      228.78      177.73     28.63 o 
   5  13   6      123.35       93.03     26.48 o 
   6  13   6      128.06       65.07     46.31 o 
   7  13   6      266.42      250.06     43.16 o 
   8  13   6        0.96      -32.04     33.14 o 
   9  13   6        4.70       42.28     39.12 o 
  -9  14   6      140.91      272.05     53.75 o 
  -8  14   6       68.06       83.09     38.83 o 
  -7  14   6      163.08      126.18     70.19 o 
  -6  14   6      348.49      356.15     45.81 o 
  -5  14   6        1.82       18.58     24.57 o 
  -4  14   6      822.70      771.39     47.48 o 
  -3  14   6      191.95      194.17     24.47 o 
  -2  14   6      732.46      781.07     37.28 o 
  -1  14   6        6.71       11.18     15.89 o 
   0  14   6     1291.52     1198.59     42.63 o 
   1  14   6      677.62      765.59     61.57 o 
   2  14   6     1546.05     1635.07     69.50 o 
   3  14   6       17.86       10.83     23.67 o 
   4  14   6      752.15      889.44     47.10 o 
   5  14   6      290.17      358.05     36.79 o 
   6  14   6      501.56      630.42     53.76 o 
   7  14   6       64.19       59.04     34.04 o 
   8  14   6      108.28      145.94     65.60 o 
   9  14   6       41.99        6.91     39.58 o 
  -9  15   6       56.18       22.74     38.80 o 
  -8  15   6       86.06       78.58     39.37 o 
  -7  15   6      174.01      119.10     35.57 o 
  -6  15   6      177.41      191.73     37.12 o 
  -5  15   6      330.52      363.35     41.73 o 
  -4  15   6       62.32        8.91     48.74 o 
  -3  15   6      771.70      831.23     40.51 o 
  -2  15   6      455.05      520.37     45.49 o 
  -1  15   6     1431.11     1479.83     61.53 o 
   0  15   6      133.88      113.93     21.24 o 
   1  15   6      965.43     1034.90     41.43 o 
   2  15   6      372.86      387.58     45.79 o 
   3  15   6      987.44     1090.38     50.09 o 
   4  15   6       30.32       38.25     30.71 o 
   5  15   6      307.56      271.50     35.47 o 
   6  15   6      481.54      558.13     52.76 o 
   7  15   6      174.40      219.49     43.16 o 
   8  15   6       54.12       -2.75     60.27 o 
   9  15   6      111.54      131.40     77.45 o 
  -9  16   6       36.35       71.51     42.87 o 
  -8  16   6       42.36       61.03     37.27 o 
  -7  16   6       58.83       43.31     35.30 o 
  -6  16   6      161.62      187.37     39.30 o 
  -5  16   6      230.15      187.97     54.93 o 
  -4  16   6       80.94       93.71     28.98 o 
  -3  16   6      300.18      266.19     28.81 o 
  -2  16   6      337.40      367.64     30.53 o 
  -1  16   6        1.44      -22.37     14.91 o 
   0  16   6       14.90       45.98     18.67 o 
   1  16   6      273.35      251.32     26.29 o 
   2  16   6      536.32      532.91     37.26 o 
   3  16   6        6.93       -4.57     20.34 o 
   4  16   6      572.81      484.26     39.86 o 
   5  16   6       66.24       17.54     24.15 o 
   6  16   6       22.05      -23.48     29.17 o 
   7  16   6        8.67      -15.58     33.41 o 
   8  16   6      245.47      183.06     44.81 o 
  -8  17   6        0.05       16.13     36.00 o 
  -7  17   6        8.87       25.29     33.40 o 
  -6  17   6        2.24       23.30     30.34 o 
  -5  17   6        0.59       34.89     30.10 o 
  -4  17   6       46.41       27.38     26.18 o 
  -3  17   6        1.81        8.58     23.66 o 
  -2  17   6       96.64       59.53     31.25 o 
  -1  17   6       52.76       57.25     38.57 o 
   0  17   6       29.99       41.99     20.00 o 
   1  17   6       55.33       36.83     42.06 o 
   2  17   6      401.11      335.46     33.71 o 
   3  17   6      112.29      153.07     28.70 o 
   4  17   6       65.50       57.23     26.26 o 
   5  17   6       34.28      -10.88     28.67 o 
   6  17   6      190.35      165.39     39.87 o 
   7  17   6       25.23       28.64     50.25 o 
   8  17   6        0.44       -1.77     33.35 o 
  -8  18   6       17.94      -45.61     34.16 o 
  -7  18   6      146.33      156.91     41.26 o 
  -6  18   6      371.18      240.00     44.81 o 
  -5  18   6       32.16       -7.99     28.46 o 
  -4  18   6       11.67       44.21     27.81 o 
  -3  18   6      720.95      727.79     77.44 o 
  -2  18   6     1629.09     1887.87     72.19 o 
  -1  18   6      419.94      503.30     47.09 o 
   0  18   6        5.94        7.96     19.92 o 
   1  18   6       48.89       12.58     23.72 o 
   2  18   6     1557.77     1618.01     59.44 o 
   3  18   6      179.80      179.99     31.50 o 
   4  18   6      467.75      490.04     41.66 o 
   5  18   6       26.86       12.02     30.58 o 
   6  18   6       77.84       55.05     35.59 o 
   7  18   6       46.27       86.40     40.14 o 
   8  18   6      394.40      365.27     56.12 o 
  -8  19   6        0.39      -40.20     36.69 o 
  -7  19   6        2.15       25.40     35.35 o 
  -6  19   6        5.70       28.51     32.57 o 
  -5  19   6        1.47        5.85     30.11 o 
  -4  19   6      335.04      350.98     59.72 o 
  -3  19   6       19.93      -18.56     24.89 o 
  -2  19   6       43.81       21.70     34.56 o 
  -1  19   6        2.66      -23.72     23.26 o 
   0  19   6      100.95       62.68     28.02 o 
   1  19   6        0.51       -6.39     24.97 o 
   2  19   6       47.26       32.86     28.14 o 
   3  19   6       72.29       19.43     24.43 o 
   4  19   6       14.20       23.84     26.40 o 
   5  19   6        4.91      -42.27     28.18 o 
   6  19   6       78.31        0.36     37.25 o 
   7  19   6        7.04        6.14     36.10 o 
  -7  20   6       92.02      126.47     40.46 o 
  -6  20   6        1.96       41.93     35.26 o 
  -5  20   6       45.36       59.28     34.78 o 
  -4  20   6       71.20       83.90     33.99 o 
  -3  20   6        6.55      -45.06     30.04 o 
  -2  20   6      538.05      617.36     71.97 o 
  -1  20   6        3.55       -7.16     34.51 o 
   0  20   6      336.23      406.44     41.47 o 
   1  20   6        0.82        6.38     26.21 o 
   2  20   6     1166.00     1178.95     80.97 o 
   3  20   6        4.10       21.33     26.64 o 
   4  20   6      104.76       83.48     34.57 o 
   5  20   6        1.19      -26.39     29.10 o 
   6  20   6       72.75       25.01     35.11 o 
   7  20   6        1.92       -5.35     38.19 o 
  -7  21   6       11.07      -32.42     35.80 o 
  -6  21   6       31.69       48.06     48.98 o 
  -5  21   6       27.39       50.05     32.97 o 
  -4  21   6       12.50        7.62     62.65 o 
  -3  21   6        5.41        0.82     34.50 o 
  -2  21   6       49.28       72.04     37.67 o 
  -1  21   6       13.35       -5.55     28.06 o 
   0  21   6        4.56       10.37     33.85 o 
   1  21   6      238.68      236.69     37.45 o 
   2  21   6       14.36       48.14     30.02 o 
   3  21   6      255.73      306.63     39.18 o 
   4  21   6       62.59       59.30     33.60 o 
   5  21   6       33.59       36.53     34.72 o 
   6  21   6       31.92       23.38     36.52 o 
  -6  22   6        2.13       -4.78     37.92 o 
  -5  22   6        8.70      -49.18     32.79 o 
  -4  22   6      381.97      428.21     85.79 o 
  -3  22   6        6.99      -20.39     34.85 o 
  -2  22   6      178.87      166.71     61.45 o 
  -1  22   6       89.38       27.57     55.35 o 
   0  22   6      442.03      420.95     57.44 o 
   1  22   6        8.97       19.23     30.26 o 
   2  22   6      239.07      257.53     41.83 o 
   3  22   6        1.37       13.17     32.59 o 
   4  22   6       56.83      126.54     37.76 o 
   5  22   6        6.97       31.40     37.56 o 
   6  22   6       75.25      117.32     43.56 o 
  -5  23   6        3.09       21.98     45.44 o 
  -4  23   6       10.15      -20.20     38.22 o 
  -3  23   6       25.78       40.30     43.23 o 
  -2  23   6        8.62       22.62    107.45 o 
  -1  23   6      138.95       62.87     65.91 o 
   0  23   6        0.81       25.85     36.76 o 
   1  23   6      152.95      149.36     48.27 o 
   2  23   6       15.09       36.44     42.63 o 
   3  23   6       85.01       46.91     36.51 o 
   4  23   6        0.25       14.55     34.24 o 
   5  23   6       90.57       85.12     38.69 o 
  -5  24   6        1.09       -0.46     44.33 o 
  -4  24   6      166.52      146.06     54.23 o 
  -3  24   6        1.95       68.23     44.63 o 
  -2  24   6       38.26       79.88     58.47 o 
  -1  24   6       39.66       17.36     61.73 o 
   0  24   6       39.66      -30.12     53.72 o 
   1  24   6        4.23      -14.46     54.79 o 
   2  24   6      114.15      174.58     51.77 o 
   3  24   6        1.29       21.89     35.30 o 
   4  24   6       53.65       59.50     40.49 o 
   5  24   6        8.28      -29.46     35.51 o 
  -4  25   6        3.70       23.38     47.24 o 
  -3  25   6       39.96       34.72     43.04 o 
  -2  25   6       53.45       -7.73     58.05 o 
  -1  25   6      130.15      212.41     78.67 o 
   0  25   6        8.44       51.31     60.67 o 
   1  25   6       93.44      113.68     67.26 o 
   2  25   6        4.85        4.49     43.05 o 
   3  25   6       12.90       28.32     36.71 o 
   4  25   6        0.60       -6.62     35.54 o 
  -3  26   6        0.56      -28.63     63.08 o 
  -2  26   6       31.70      -13.68     55.21 o 
  -1  26   6        0.18       89.30     72.08 o 
   0  26   6        8.42       37.71     65.28 o 
   1  26   6        8.11       54.57     68.32 o 
   2  26   6        8.13       15.81     65.91 o 
   3  26   6        4.01      -23.84     43.15 o 
  -1  27   6       51.30       94.76     74.06 o 
   0  27   6        1.80       17.65     65.77 o 
  -9   1   7      108.17      156.42     66.55 o 
  -8   1   7      424.49      550.15    134.42 o 
  -7   1   7      384.43      265.80     44.15 o 
  -6   1   7      755.54      755.32     56.61 o 
  -5   1   7     1287.59     1446.25     75.70 o 
  -4   1   7      922.93     1015.63     55.93 o 
  -3   1   7     4934.32     4800.59    177.63 o 
  -2   1   7     2811.17     2555.62     61.61 o 
  -1   1   7      260.63      221.29     15.21 o 
   0   1   7     2021.03     2191.58     47.83 o 
   1   1   7    12462.57    12454.53    192.39 o 
   2   1   7      531.66      556.85     27.10 o 
   3   1   7     2227.16     2175.25     64.61 o 
   4   1   7       72.04       63.70     18.58 o 
   5   1   7      227.04      299.33     20.94 o 
   6   1   7     1596.14     1471.58     45.70 o 
   7   1   7     1906.62     2140.08     88.72 o 
   8   1   7      144.59      173.06     50.62 o 
   9   1   7       66.59       46.67     42.54 o 
  10   1   7       17.56       54.19     47.88 o 
  -9   2   7        1.23      -44.44     58.68 o 
  -8   2   7      103.89       62.29     39.51 o 
  -7   2   7      166.86      180.83     40.55 o 
  -6   2   7       32.73       22.36     52.98 o 
  -5   2   7      641.08      678.97     51.00 o 
  -4   2   7       65.90       34.29     22.36 o 
  -3   2   7     3574.16     3460.59     78.80 o 
  -2   2   7        1.86       15.22     20.76 o 
  -1   2   7       13.27       18.60     15.15 o 
   0   2   7       46.83       23.70     10.57 o 
   1   2   7        1.85       40.58     13.00 o 
   2   2   7     1464.32     1447.88     57.08 o 
   3   2   7      301.72      333.53     24.45 o 
   4   2   7      160.01      106.00     17.51 o 
   5   2   7       10.25       35.15     13.91 o 
   6   2   7       68.20       92.21     28.34 o 
   7   2   7       12.13        9.99     24.78 o 
   8   2   7      411.71      419.41     61.47 o 
   9   2   7        1.46      -28.89     56.24 o 
  10   2   7        1.88       -1.28     41.72 o 
 -10   3   7       95.44      145.93     72.65 o 
  -9   3   7      118.29      194.48     71.30 o 
  -8   3   7      885.54     1123.50     73.13 o 
  -7   3   7      562.19      698.80     64.92 o 
  -6   3   7     1511.01     1488.92     97.10 o 
  -5   3   7     1247.74     1240.79     65.15 o 
  -4   3   7      404.96      400.17     41.28 o 
  -3   3   7     1936.14     1903.18     54.51 o 
  -2   3   7      158.21       99.15     23.79 o 
  -1   3   7     2767.85     3472.07     63.75 o 
   0   3   7      248.19      361.98     20.44 o 
   1   3   7     4149.44     4166.88     77.92 o 
   2   3   7        2.88       38.23     14.06 o 
   3   3   7     1874.63     1716.26     52.00 o 
   4   3   7      962.39     1085.59     36.30 o 
   5   3   7     2054.30     1866.91     48.85 o 
   6   3   7      621.36      625.25     38.99 o 
   7   3   7      723.09      813.07     45.64 o 
   8   3   7        7.45      -36.70     35.15 o 
   9   3   7       96.09      148.29     51.51 o 
  10   3   7      112.17       69.00     56.84 o 
 -10   4   7       17.99       35.51     67.26 o 
  -9   4   7      138.74       34.45     62.58 o 
  -8   4   7      270.09      184.49     70.80 o 
  -7   4   7       93.26      135.51     39.95 o 
  -6   4   7      347.32      400.21     47.52 o 
  -5   4   7      315.09      273.77     39.69 o 
  -4   4   7      840.77      858.73     39.10 o 
  -3   4   7      274.10      253.10     23.51 o 
  -2   4   7       17.30       32.87     25.85 o 
  -1   4   7       27.56       28.84     15.70 o 
   0   4   7     3198.70     3051.63     64.19 o 
   1   4   7      125.53       70.07     14.52 o 
   2   4   7    10067.46    10659.90    166.99 o 
   3   4   7       40.85       37.19     14.21 o 
   4   4   7      940.95      964.88     35.28 o 
   5   4   7      236.84      177.99     26.95 o 
   6   4   7      424.40      414.23     34.16 o 
   7   4   7      173.47      108.02     27.34 o 
   8   4   7       85.93       88.02     29.34 o 
   9   4   7       20.09      -31.83     40.31 o 
  10   4   7       32.35       35.24     48.72 o 
 -10   5   7      106.66      175.35     77.68 o 
  -9   5   7        1.83        8.79     61.59 o 
  -8   5   7      317.35      377.27     82.43 o 
  -7   5   7      216.44      307.77     45.99 o 
  -6   5   7      716.78      740.09     57.11 o 
  -5   5   7     1182.93     1299.41     50.67 o 
  -4   5   7       14.67       -5.22     16.15 o 
  -3   5   7      597.68      560.95     31.98 o 
  -2   5   7      485.52      544.46     56.00 o 
  -1   5   7     4498.83     4999.22    106.69 o 
   0   5   7      876.77      779.82     28.55 o 
   1   5   7     2265.44     2072.73     49.89 o 
   2   5   7      614.69      729.29     36.22 o 
   3   5   7     3529.22     3632.60     68.54 o 
   4   5   7      378.12      441.04     25.95 o 
   5   5   7      717.66      850.86     35.45 o 
   6   5   7      501.58      453.62     36.03 o 
   7   5   7      423.17      423.52     38.27 o 
   8   5   7        7.79      -35.35     26.71 o 
   9   5   7      127.32       64.08     54.72 o 
  10   5   7      318.56      198.24     76.79 o 
 -10   6   7       65.02       36.15     71.58 o 
  -9   6   7      433.00      411.36     94.76 o 
  -8   6   7      128.75      169.75     72.22 o 
  -7   6   7       25.90       88.61     37.95 o 
  -6   6   7       61.24       -1.81     30.59 o 
  -5   6   7      322.39      274.15     33.11 o 
  -4   6   7      736.37      697.49     41.33 o 
  -3   6   7     2414.71     2280.80     64.58 o 
  -2   6   7      244.41      232.50     24.32 o 
  -1   6   7     2444.46     2160.78     62.54 o 
   0   6   7     1616.68     1872.63     46.08 o 
   1   6   7     1016.46     1037.56     48.18 o 
   2   6   7    14252.40    13372.86    203.57 o 
   3   6   7      398.25      595.44     43.10 o 
   4   6   7       16.00        3.67     22.33 o 
   5   6   7        9.87       36.00     23.31 o 
   6   6   7      809.02      908.57     46.39 o 
   7   6   7      656.82      695.29     45.47 o 
   8   6   7        2.32       -8.84     30.45 o 
   9   6   7      168.28      171.85     43.33 o 
  10   6   7      102.85      110.82     59.48 o 
 -10   7   7       21.09       25.16     73.14 o 
  -9   7   7       83.33       38.98     67.62 o 
  -8   7   7      121.33      247.14     70.17 o 
  -7   7   7        6.95        0.07     46.14 o 
  -6   7   7       66.01       76.56     24.30 o 
  -5   7   7        5.02        0.30     18.48 o 
  -4   7   7      243.21      205.15     25.98 o 
  -3   7   7        1.15       -1.13     15.87 o 
  -2   7   7     3590.04     3269.55     81.78 o 
  -1   7   7     1164.36     1628.65     53.76 o 
   0   7   7      244.44      272.48     19.99 o 
   1   7   7      137.50      181.22     18.91 o 
   2   7   7     2982.31     2923.14    113.41 o 
   3   7   7     3594.11     3691.49     70.68 o 
   4   7   7      110.22      152.42     19.25 o 
   5   7   7       38.45       34.04     20.10 o 
   6   7   7       28.19       34.64     23.27 o 
   7   7   7      309.88      382.07     38.18 o 
   8   7   7        8.46       20.04     31.66 o 
   9   7   7       31.85       26.65     36.41 o 
  10   7   7       45.45       92.15     55.70 o 
 -10   8   7       64.50       65.99     81.72 o 
  -9   8   7      393.03      576.50    102.70 o 
  -8   8   7      135.67       88.95     67.76 o 
  -7   8   7       12.66      -21.26     47.63 o 
  -6   8   7      311.87      303.42     33.17 o 
  -5   8   7      124.85      137.78     25.73 o 
  -4   8   7     2134.97     1859.73     61.15 o 
  -3   8   7      973.99      965.05     50.24 o 
  -2   8   7     3205.34     2930.08     90.72 o 
  -1   8   7      112.02      164.67     16.35 o 
   0   8   7     3366.70     3427.94     70.33 o 
   1   8   7       47.95       62.47     15.16 o 
   2   8   7     8645.80     8603.83    143.35 o 
   3   8   7      844.71      880.58     40.35 o 
   4   8   7      153.96      191.32     25.52 o 
   5   8   7      708.28      643.24     39.83 o 
   6   8   7      660.47      783.60     46.61 o 
   7   8   7      655.62      570.65     43.10 o 
   8   8   7      156.83      115.28     59.03 o 
   9   8   7        4.02       39.33     36.44 o 
  10   8   7       28.76       -2.44     39.08 o 
 -10   9   7        0.15       27.71     83.63 o 
  -9   9   7        0.03       13.40     69.17 o 
  -8   9   7      152.96       23.39     60.74 o 
  -7   9   7       91.51       24.17     55.71 o 
  -6   9   7       14.08      -24.90     26.05 o 
  -5   9   7        2.13       16.87     21.49 o 
  -4   9   7        9.46       -4.10     19.12 o 
  -3   9   7       57.49      120.83     22.58 o 
  -2   9   7      303.65      382.93     42.43 o 
  -1   9   7      645.77      566.60     26.28 o 
   0   9   7        2.18      -15.20     13.05 o 
   1   9   7      303.26      392.24     25.71 o 
   2   9   7      282.38      340.44     27.41 o 
   3   9   7     1556.07     1494.71     42.92 o 
   4   9   7      684.15      666.61     38.99 o 
   5   9   7       75.25       45.55     21.86 o 
   6   9   7        2.53        4.86     22.83 o 
   7   9   7       48.05       51.35     25.86 o 
   8   9   7       12.15       71.63     33.49 o 
   9   9   7        4.10       19.25     37.35 o 
 -10  10   7       11.56       21.73     51.66 o 
  -9  10   7      173.57       59.89     80.80 o 
  -8  10   7       17.43        4.54     68.75 o 
  -7  10   7      159.64      133.18     69.03 o 
  -6  10   7      114.95      120.56     59.11 o 
  -5  10   7       73.77      124.44     26.05 o 
  -4  10   7      816.60      871.16     46.87 o 
  -3  10   7     1570.20     1471.89     73.51 o 
  -2  10   7      887.87      982.22     46.24 o 
  -1  10   7      579.39      576.20     27.71 o 
   0  10   7     1510.66     1587.99     45.50 o 
   1  10   7      115.72      194.68     21.04 o 
   2  10   7     2432.99     2803.70     66.63 o 
   3  10   7        4.44       12.74     14.29 o 
   4  10   7      265.21      280.13     35.09 o 
   5  10   7       49.88       51.93     24.17 o 
   6  10   7      459.77      571.10     42.69 o 
   7  10   7       11.51       -5.79     23.92 o 
   8  10   7      429.54      499.27     57.91 o 
   9  10   7        0.48        5.92     33.20 o 
  -9  11   7        3.97        2.39     44.46 o 
  -8  11   7       15.91      -16.44     61.17 o 
  -7  11   7        6.00       -7.26     33.45 o 
  -6  11   7       14.61      -23.78     27.82 o 
  -5  11   7      183.89      192.61     38.13 o 
  -4  11   7        8.11       19.90     21.00 o 
  -3  11   7       21.53        0.83     19.02 o 
  -2  11   7        6.53       -0.46     18.11 o 
  -1  11   7      304.85      299.90     30.56 o 
   0  11   7      105.60      112.82     18.25 o 
   1  11   7      422.19      414.43     28.01 o 
   2  11   7       48.98      104.20     20.22 o 
   3  11   7      284.28      428.58     33.44 o 
   4  11   7        6.47       -5.21     19.45 o 
   5  11   7        6.10      -31.43     20.95 o 
   6  11   7        4.56       -2.61     23.66 o 
   7  11   7       33.40       24.12     25.36 o 
   8  11   7       57.24       75.26     39.30 o 
   9  11   7       20.80       23.69     41.64 o 
  -9  12   7       96.42       56.96     49.52 o 
  -8  12   7       43.91       66.25     47.53 o 
  -7  12   7      457.67      487.11     58.90 o 
  -6  12   7       25.94        5.39     32.64 o 
  -5  12   7      109.03      110.16     34.40 o 
  -4  12   7      915.73     1133.92     53.24 o 
  -3  12   7      156.12      220.12     38.40 o 
  -2  12   7     1107.81     1073.11     79.31 o 
  -1  12   7       37.61       42.02     22.42 o 
   0  12   7     2608.47     2715.01     73.33 o 
   1  12   7      422.52      400.86     34.03 o 
   2  12   7     4818.87     4775.55    136.35 o 
   3  12   7       34.24        3.99     19.64 o 
   4  12   7      746.40      786.36     68.35 o 
   5  12   7      172.78      206.41     31.08 o 
   6  12   7      516.55      505.12     43.79 o 
   7  12   7       67.59       46.58     28.49 o 
   8  12   7      209.75      254.88     46.78 o 
   9  12   7        3.72       43.69     39.45 o 
  -9  13   7        0.69        9.28     51.50 o 
  -8  13   7       75.90      178.35    117.65 o 
  -7  13   7        8.40       -6.45     28.63 o 
  -6  13   7        0.61       27.94     77.33 o 
  -5  13   7       14.61      -22.25     24.66 o 
  -4  13   7      197.25      261.21     32.83 o 
  -3  13   7       38.35       45.81     46.00 o 
  -2  13   7       48.86       72.03     23.91 o 
  -1  13   7        1.86       11.26     19.90 o 
   0  13   7      135.70      139.70     21.60 o 
   1  13   7       91.85      140.03     32.37 o 
   2  13   7      304.40      351.22     40.92 o 
   3  13   7      311.20      321.85     32.66 o 
   4  13   7       47.61       29.21     24.78 o 
   5  13   7       14.84       40.07     23.61 o 
   6  13   7       12.39       31.35     27.03 o 
   7  13   7      257.21      283.48     48.26 o 
   8  13   7        4.76        1.42     35.49 o 
   9  13   7        8.27       -2.82     38.14 o 
  -9  14   7       37.48       15.86     54.21 o 
  -8  14   7       25.43       22.68     46.30 o 
  -7  14   7      140.49      146.38     39.05 o 
  -6  14   7       21.46       -9.11     27.27 o 
  -5  14   7      134.14      122.28     31.78 o 
  -4  14   7       42.90       21.39     21.38 o 
  -3  14   7      585.77      664.36     37.68 o 
  -2  14   7        7.13       -3.46     15.94 o 
  -1  14   7      595.13      610.67     41.90 o 
   0  14   7      361.11      463.36     30.81 o 
   1  14   7      130.55      215.61     25.45 o 
   2  14   7      457.03      460.25     39.12 o 
   3  14   7      174.23      176.16     28.04 o 
   4  14   7      283.01      303.02     34.79 o 
   5  14   7        2.01       -6.67     23.51 o 
   6  14   7      293.86      274.52     37.34 o 
   7  14   7        0.15       29.83     34.28 o 
   8  14   7       92.99      137.32     70.64 o 
  -9  15   7        7.98       34.40     55.77 o 
  -8  15   7      120.28      141.02     40.66 o 
  -7  15   7      137.99      100.72     49.50 o 
  -6  15   7      153.89      122.94     34.83 o 
  -5  15   7     1027.15      938.10     70.82 o 
  -4  15   7       68.00       95.73     29.30 o 
  -3  15   7     1416.96     1439.49     51.75 o 
  -2  15   7        0.37      -18.87     18.18 o 
  -1  15   7      798.42      904.50     49.99 o 
   0  15   7      968.85     1246.44     46.33 o 
   1  15   7        9.80       17.00     17.94 o 
   2  15   7       12.48      -26.21     22.29 o 
   3  15   7      624.19      617.78     41.81 o 
   4  15   7      281.04      266.56     34.00 o 
   5  15   7      293.48      283.82     37.61 o 
   6  15   7      215.09      216.04     56.30 o 
   7  15   7      460.86      604.66     59.34 o 
   8  15   7       59.57       23.96     37.35 o 
  -8  16   7       53.19        5.79     36.91 o 
  -7  16   7       63.97       43.72     32.68 o 
  -6  16   7      177.18      179.38     38.71 o 
  -5  16   7       21.00        8.74     26.31 o 
  -4  16   7      114.91      173.34     34.41 o 
  -3  16   7      199.42      209.21     38.59 o 
  -2  16   7      512.77      560.31     43.46 o 
  -1  16   7      883.10      924.94     55.34 o 
   0  16   7      168.53      230.13     34.76 o 
   1  16   7       23.14        2.66     23.59 o 
   2  16   7      681.34      754.46     57.68 o 
   3  16   7       12.10        9.80     23.97 o 
   4  16   7       74.29       66.98     26.67 o 
   5  16   7        7.36       25.12     24.88 o 
   6  16   7      251.36      211.12     37.43 o 
   7  16   7      134.91       75.64     38.75 o 
   8  16   7       37.14       31.10     44.15 o 
  -8  17   7       95.92      129.74     41.16 o 
  -7  17   7       42.34       20.52     36.36 o 
  -6  17   7      170.67      165.07     40.36 o 
  -5  17   7      667.47      623.09     52.27 o 
  -4  17   7       75.41       85.93     31.26 o 
  -3  17   7       23.32       53.65     26.52 o 
  -2  17   7      542.58      636.71     55.71 o 
  -1  17   7      109.33      136.96     38.83 o 
   0  17   7      760.56      770.63     49.51 o 
   1  17   7      513.71      543.91     43.84 o 
   2  17   7      454.15      453.77     44.38 o 
   3  17   7      114.36       78.20     26.96 o 
   4  17   7        3.95      -34.47     28.19 o 
   5  17   7      313.42      304.02     39.19 o 
   6  17   7       12.23       45.10     52.48 o 
   7  17   7      189.84      153.46     44.52 o 
   8  17   7        2.00       -0.32     42.16 o 
  -8  18   7        4.87      -21.83     38.36 o 
  -7  18   7       18.01      -32.61     34.86 o 
  -6  18   7       17.15       50.84     34.68 o 
  -5  18   7       49.14       44.45     31.82 o 
  -4  18   7        1.29      -38.37     25.58 o 
  -3  18   7        8.04      -18.85     31.17 o 
  -2  18   7       64.82       48.96     29.26 o 
  -1  18   7       58.61       39.74     43.91 o 
   0  18   7      120.71      123.70     30.40 o 
   1  18   7      106.84       54.69     27.36 o 
   2  18   7       15.80       47.93     28.96 o 
   3  18   7      689.64      801.70     89.33 o 
   4  18   7      110.36       51.93     28.57 o 
   5  18   7      254.89      285.67     46.94 o 
   6  18   7       62.37       40.16     36.59 o 
   7  18   7        9.07       55.17     38.16 o 
  -7  19   7       77.72       48.76     36.17 o 
  -6  19   7       52.35       54.08     37.94 o 
  -5  19   7      636.78      538.46     53.53 o 
  -4  19   7       32.26       70.12     33.01 o 
  -3  19   7        3.24      -23.69     34.06 o 
  -2  19   7       69.76      118.75     33.87 o 
  -1  19   7      510.57      542.58     55.10 o 
   0  19   7      675.89      711.06     65.26 o 
   1  19   7      669.31      804.92     88.53 o 
   2  19   7       12.99       10.48     28.73 o 
   3  19   7      588.93      671.42     47.57 o 
   4  19   7      115.39      120.29     30.66 o 
   5  19   7      152.74       87.64     31.54 o 
   6  19   7      165.96      176.33     81.98 o 
   7  19   7       86.79      118.51     44.55 o 
  -7  20   7        1.02       -6.36     35.63 o 
  -6  20   7        2.03       16.08     35.18 o 
  -5  20   7       33.67       38.85     33.97 o 
  -4  20   7      215.45      105.49     47.25 o 
  -3  20   7      621.72      814.69     72.81 o 
  -2  20   7      107.85       76.28     46.60 o 
  -1  20   7       58.00       -0.11     27.17 o 
   0  20   7        2.17       23.36     38.88 o 
   1  20   7      144.15      195.93     90.47 o 
   2  20   7       58.49       18.57     29.58 o 
   3  20   7       20.62       -0.37     25.48 o 
   4  20   7       22.56        4.26     27.73 o 
   5  20   7        0.02        0.50     36.38 o 
   6  20   7        2.89       39.15     37.66 o 
  -6  21   7       42.32        8.27     42.41 o 
  -5  21   7        1.10      -47.61     31.74 o 
  -4  21   7        0.53       20.57     40.96 o 
  -3  21   7       11.59      -39.48     33.87 o 
  -2  21   7       39.70       92.43     40.21 o 
  -1  21   7       13.72      -48.94     32.63 o 
   0  21   7      190.38      187.31     47.34 o 
   1  21   7      419.39      314.96     54.72 o 
   2  21   7       86.82       45.00     32.16 o 
   3  21   7      104.34       71.46     29.24 o 
   4  21   7       79.78       17.66     28.77 o 
   5  21   7       40.86       55.68     34.89 o 
   6  21   7        3.30       11.26     38.88 o 
  -6  22   7       42.57       94.25     41.02 o 
  -5  22   7       56.82       25.91     69.67 o 
  -4  22   7       25.88      -20.33     41.89 o 
  -3  22   7       25.45       31.27     42.92 o 
  -2  22   7      123.03      219.18     49.69 o 
  -1  22   7        3.09       24.81     54.93 o 
   0  22   7      342.85      402.35     63.79 o 
   1  22   7       55.68       33.80     50.32 o 
   2  22   7      200.22      119.64     48.46 o 
   3  22   7       75.03       70.48     34.42 o 
   4  22   7       17.66       51.30     34.17 o 
   5  22   7       86.33       66.49     39.01 o 
  -5  23   7       15.59      -17.60     45.28 o 
  -4  23   7        1.03        1.52     44.26 o 
  -3  23   7      116.60       50.43     47.20 o 
  -2  23   7        0.14       19.84     51.63 o 
  -1  23   7       30.45       54.65     59.75 o 
   0  23   7        8.25      -17.83     37.18 o 
   1  23   7      312.35      205.38     53.08 o 
   2  23   7       11.63       53.68     60.00 o 
   3  23   7      105.20      105.54     45.88 o 
   4  23   7        8.40      -15.24     35.00 o 
   5  23   7       25.40       25.53     38.73 o 
  -4  24   7       10.05      -22.27     40.99 o 
  -3  24   7       94.44      116.85     48.29 o 
  -2  24   7       62.82      -16.37     56.35 o 
  -1  24   7       20.77        9.07     62.09 o 
   0  24   7       53.36       73.11     43.62 o 
   1  24   7       20.44       -7.02     40.14 o 
   2  24   7       32.87      -24.32     40.76 o 
   3  24   7        1.64       23.30     40.70 o 
   4  24   7        9.32      -15.54     36.73 o 
  -3  25   7        9.82       -0.53     45.40 o 
  -2  25   7      113.76       34.80     63.29 o 
  -1  25   7        2.76      -55.42     58.33 o 
   0  25   7       41.89       -5.60     59.75 o 
   1  25   7        9.31       10.08     41.02 o 
   2  25   7        3.86      -86.54     60.03 o 
   3  25   7        3.16       -2.41     68.39 o 
  -2  26   7      117.35       56.28     76.19 o 
  -1  26   7        0.15       21.55     60.39 o 
   0  26   7      148.68       92.35     70.02 o 
   1  26   7       25.07       49.54     65.77 o 
  -9   0   8       29.82       39.12     60.81 o 
  -8   0   8      200.46      245.80     69.17 o 
  -7   0   8        2.18      -60.10     46.92 o 
  -6   0   8     2056.78     1866.01    125.17 o 
  -5   0   8     2343.12     2052.98    123.32 o 
  -4   0   8     1551.68     1712.28    108.86 o 
  -3   0   8     1622.42     1525.31     98.59 o 
  -2   0   8     1001.85     1080.78     80.87 o 
  -1   0   8       56.24       61.52     17.97 o 
   0   0   8      838.18      898.86    105.18 o 
   1   0   8     1461.90     1535.78     60.36 o 
   2   0   8      329.04      339.37     48.55 o 
   3   0   8        0.47       22.46     29.38 o 
   4   0   8       14.75       12.85     23.18 o 
   5   0   8     1617.01     1561.27     74.66 o 
   6   0   8     1141.58     1145.12     69.07 o 
   7   0   8      655.77      813.01    100.64 o 
   8   0   8       45.43       47.13     54.79 o 
   9   0   8        0.54      -67.83     57.13 o 
  10   0   8        3.67      -28.14     72.15 o 
  -9   1   8       19.24       23.88     42.59 o 
  -8   1   8        5.21       -3.61     37.99 o 
  -7   1   8      478.98      479.78     55.42 o 
  -6   1   8      269.35      189.45     41.60 o 
  -5   1   8       68.86       48.86     33.70 o 
  -4   1   8     1203.67     1122.46     65.91 o 
  -3   1   8        3.22      -21.42     23.23 o 
  -2   1   8      343.90      431.96     25.74 o 
  -1   1   8       93.51      126.23     21.37 o 
   0   1   8      399.48      303.17     23.86 o 
   1   1   8     1556.68     1425.40     57.08 o 
   2   1   8       43.23       37.34     15.21 o 
   3   1   8     1101.09     1015.13     45.74 o 
   4   1   8       37.37       32.85     17.72 o 
   5   1   8      187.05      245.78     24.49 o 
   6   1   8       21.83        4.80     23.13 o 
   7   1   8      318.00      331.69     43.21 o 
   8   1   8        0.15        9.27     39.76 o 
   9   1   8       27.67      -26.57     41.75 o 
  10   1   8        0.05      -10.95     56.28 o 
 -10   2   8        1.87      -14.95     64.43 o 
  -9   2   8      223.98      180.31     72.08 o 
  -8   2   8       50.71       63.01     39.97 o 
  -7   2   8      748.37      778.13     66.66 o 
  -6   2   8      189.62      169.90     93.34 o 
  -5   2   8     2428.18     2391.89     94.06 o 
  -4   2   8     2883.83     3075.13    106.00 o 
  -3   2   8     1239.14     1480.56     80.37 o 
  -2   2   8      185.34      180.84     20.07 o 
  -1   2   8      792.89      762.11     36.14 o 
   0   2   8     3720.60     3270.61     74.85 o 
   1   2   8       79.57       53.42     16.59 o 
   2   2   8     3312.85     2801.55     63.96 o 
   3   2   8      369.54      424.30     38.42 o 
   4   2   8     1534.68     1447.06     47.91 o 
   5   2   8       71.51       57.78     18.68 o 
   6   2   8     2351.35     2388.57     60.72 o 
   7   2   8        2.71       -7.25     28.40 o 
   8   2   8      187.18      269.19     56.31 o 
   9   2   8        1.69        7.76     74.03 o 
  10   2   8        2.22      -56.33     59.11 o 
 -10   3   8        6.39      -33.59     68.04 o 
  -9   3   8       54.76       26.65     57.48 o 
  -8   3   8       26.37      -17.53     36.87 o 
  -7   3   8     1062.34     1041.00     70.54 o 
  -6   3   8       61.46       32.32     33.12 o 
  -5   3   8        2.86       15.47     33.06 o 
  -4   3   8      335.14      376.87     43.09 o 
  -3   3   8      461.80      454.43     42.21 o 
  -2   3   8      416.01      388.70     53.30 o 
  -1   3   8      146.21      182.26     25.51 o 
   0   3   8      129.80      142.90     16.07 o 
   1   3   8      219.83      203.88     19.69 o 
   2   3   8      100.87      109.54     19.84 o 
   3   3   8     1112.24     1125.01     40.50 o 
   4   3   8     1000.99     1074.31     42.21 o 
   5   3   8        7.93       -3.00     15.95 o 
   6   3   8      399.59      499.92     64.44 o 
   7   3   8       27.47       69.58     28.65 o 
   8   3   8       74.67       67.02     78.25 o 
   9   3   8        9.45       -4.54     58.40 o 
  10   3   8       18.81       50.04     88.91 o 
 -10   4   8       76.72      -16.58     65.56 o 
  -9   4   8      107.94      147.56     71.87 o 
  -8   4   8      140.63       97.03     65.21 o 
  -7   4   8      143.77      129.07     53.16 o 
  -6   4   8        3.51       17.24     34.69 o 
  -5   4   8       27.11       43.54     29.55 o 
  -4   4   8     1398.94     1385.86     69.41 o 
  -3   4   8       95.46       58.78     18.62 o 
  -2   4   8      145.09      119.72     19.86 o 
  -1   4   8      328.99      451.83     30.58 o 
   0   4   8     3340.71     3582.16     71.15 o 
   1   4   8       96.83       72.22     15.27 o 
   2   4   8       71.16       73.95     16.99 o 
   3   4   8       24.92       25.83     16.03 o 
   4   4   8        8.20        5.87     14.87 o 
   5   4   8      703.16      689.09     33.87 o 
   6   4   8      289.10      292.59     32.95 o 
   7   4   8      124.67       96.82     28.09 o 
   8   4   8       18.25      -11.46     27.40 o 
   9   4   8       28.62        7.36     81.12 o 
  10   4   8       20.92        2.42     49.65 o 
 -10   5   8       74.68       -7.30     70.88 o 
  -9   5   8       70.40        8.79     64.85 o 
  -8   5   8      429.03      393.29     84.70 o 
  -7   5   8      104.98       58.32     98.13 o 
  -6   5   8       69.95       47.13     33.76 o 
  -5   5   8      285.64      362.50     45.32 o 
  -4   5   8      674.76      716.44     55.57 o 
  -3   5   8       13.85       20.85     16.60 o 
  -2   5   8      766.39      759.55     38.13 o 
  -1   5   8      675.91      818.66     55.95 o 
   0   5   8     1148.36     1323.57     38.72 o 
   1   5   8     6619.63     6283.49    110.67 o 
   2   5   8       59.77       18.66     15.08 o 
   3   5   8     2452.11     2751.23     75.91 o 
   4   5   8      111.29       97.16     17.42 o 
   5   5   8      640.05      641.72     39.24 o 
   6   5   8        4.06       12.75     23.12 o 
   7   5   8      836.61      852.74     50.38 o 
   8   5   8        4.35      -23.30     24.72 o 
   9   5   8       36.99      -17.84     41.36 o 
  10   5   8       99.20       65.38     53.29 o 
 -10   6   8       17.69      124.39     84.48 o 
  -9   6   8      157.27      163.65     76.33 o 
  -8   6   8        1.96       14.95     54.01 o 
  -7   6   8      231.14      251.28     47.74 o 
  -6   6   8       12.38        6.46     41.28 o 
  -5   6   8      222.19      292.92     42.82 o 
  -4   6   8      124.85      159.03     24.77 o 
  -3   6   8      953.56      986.11     49.69 o 
  -2   6   8      196.79      262.01     26.67 o 
  -1   6   8       14.00       -1.60     16.18 o 
   0   6   8      702.49      675.58     45.18 o 
   1   6   8      269.44      291.11     22.90 o 
   2   6   8     3091.89     2842.33     66.18 o 
   3   6   8       62.65       56.06     17.33 o 
   4   6   8      198.78      201.02     21.53 o 
   5   6   8      128.58       81.16     39.95 o 
   6   6   8      279.47      313.11     34.15 o 
   7   6   8       27.53       31.18     28.04 o 
   8   6   8      146.73      173.44     34.42 o 
   9   6   8        0.46       -6.01     44.75 o 
 -10   7   8       60.58      166.34     85.05 o 
  -9   7   8      140.91      192.43     82.22 o 
  -8   7   8      111.99      147.00     72.86 o 
  -7   7   8      325.04      485.64     85.19 o 
  -6   7   8        4.30        9.14     31.47 o 
  -5   7   8      922.56      993.08     86.50 o 
  -4   7   8      182.72      185.15     26.55 o 
  -3   7   8      900.84      849.68     44.41 o 
  -2   7   8      162.14      150.60     39.71 o 
  -1   7   8     1127.71     1067.84     45.91 o 
   0   7   8       51.88       25.02     14.03 o 
   1   7   8     1753.23     1591.71     46.62 o 
   2   7   8      119.81       89.86     18.70 o 
   3   7   8      197.43      190.25     25.65 o 
   4   7   8     1337.19     1404.47     44.26 o 
   5   7   8      169.99      212.05     29.46 o 
   6   7   8      626.70      602.89     42.13 o 
   7   7   8      318.57      341.73     38.33 o 
   8   7   8        0.77       20.29     28.06 o 
   9   7   8       16.90       69.66     48.33 o 
 -10   8   8        8.39       83.77     81.51 o 
  -9   8   8        4.28       23.46     69.32 o 
  -8   8   8       33.36       44.72     60.60 o 
  -7   8   8       13.93        5.95     55.99 o 
  -6   8   8       17.02       35.64     39.73 o 
  -5   8   8       47.64      102.76     37.25 o 
  -4   8   8      293.80      298.54     63.53 o 
  -3   8   8       86.15      110.13     31.29 o 
  -2   8   8      119.18      121.21     24.27 o 
  -1   8   8      335.27      375.00     31.62 o 
   0   8   8       61.14       66.97     15.48 o 
   1   8   8      279.53      302.51     24.19 o 
   2   8   8       22.95       15.55     15.09 o 
   3   8   8      111.18       95.34     19.93 o 
   4   8   8       71.67      137.34     24.84 o 
   5   8   8      516.67      529.41     38.66 o 
   6   8   8      153.69      143.13     28.87 o 
   7   8   8        0.08      -36.83     24.55 o 
   8   8   8        0.39      -29.26     25.96 o 
   9   8   8        1.11       22.29     35.11 o 
  -9   9   8       31.16       68.82     72.58 o 
  -8   9   8      311.04      372.31     88.17 o 
  -7   9   8       72.79       81.72     60.39 o 
  -6   9   8      240.67      177.58     39.85 o 
  -5   9   8      815.47      748.52     60.36 o 
  -4   9   8      884.76      821.58     46.42 o 
  -3   9   8      507.35      595.55     39.43 o 
  -2   9   8     1992.96     2075.78     67.21 o 
  -1   9   8     1415.82     1559.85     57.45 o 
   0   9   8       85.97       85.08     17.33 o 
   1   9   8     2927.61     3496.14     76.48 o 
   2   9   8      319.93      410.78     28.76 o 
   3   9   8     1220.40     1243.79     48.42 o 
   4   9   8      143.23       98.91     24.92 o 
   5   9   8     1030.75     1018.84     50.25 o 
   6   9   8       53.50       66.67     28.06 o 
   7   9   8      916.06     1087.29     80.67 o 
   8   9   8        6.48       40.20     29.95 o 
   9   9   8      113.47      115.48     43.78 o 
  -9  10   8        0.10       17.93     74.99 o 
  -8  10   8       12.91       30.19     62.51 o 
  -7  10   8       65.52       67.33     57.62 o 
  -6  10   8        5.33        7.94     52.87 o 
  -5  10   8        2.20       18.73     27.25 o 
  -4  10   8        9.61       26.60     22.62 o 
  -3  10   8       66.94      156.96     27.91 o 
  -2  10   8       63.80      118.37     24.74 o 
  -1  10   8      405.62      437.86     35.83 o 
   0  10   8        6.28       21.31     19.96 o 
   1  10   8       15.23       -3.51     20.11 o 
   2  10   8       71.96       69.75     18.80 o 
   3  10   8       33.62       49.51     32.47 o 
   4  10   8      162.25       93.38     24.78 o 
   5  10   8       41.17       28.28     24.29 o 
   6  10   8        0.45       10.44     25.60 o 
   7  10   8       57.82      102.66     30.40 o 
   8  10   8       12.70       36.30     35.36 o 
   9  10   8       50.67       21.11     37.87 o 
  -9  11   8       71.87      105.25     78.67 o 
  -8  11   8      103.40      124.67     73.29 o 
  -7  11   8       34.05       32.82     56.20 o 
  -6  11   8       15.71       37.35     51.10 o 
  -5  11   8      502.13      578.46     47.67 o 
  -4  11   8      154.45      110.44     29.26 o 
  -3  11   8      399.43      334.18     40.39 o 
  -2  11   8       11.95       11.00     19.45 o 
  -1  11   8     1004.11      936.71     48.90 o 
   0  11   8      229.59      289.96     31.90 o 
   1  11   8     1732.52     1872.51     54.52 o 
   2  11   8      262.13      273.47     26.56 o 
   3  11   8       35.62       48.79     24.69 o 
   4  11   8        2.17      -23.24     20.00 o 
   5  11   8      421.05      344.61     36.72 o 
   6  11   8      552.22      729.36     48.63 o 
   7  11   8      214.78      334.03     60.66 o 
   8  11   8        0.41      -27.79     32.95 o 
   9  11   8        8.12       24.10     47.78 o 
  -9  12   8       23.65       47.27     50.89 o 
  -8  12   8        0.09      -18.36     62.02 o 
  -7  12   8      114.58      138.70     71.02 o 
  -6  12   8        1.92       19.46     33.98 o 
  -5  12   8      229.11      199.86     39.43 o 
  -4  12   8       95.16       95.51     26.04 o 
  -3  12   8      224.38      309.85     55.46 o 
  -2  12   8      137.74      126.32     26.66 o 
  -1  12   8        3.87      -21.69     19.19 o 
   0  12   8      460.17      530.78     39.63 o 
   1  12   8     1164.44     1224.86     45.42 o 
   2  12   8      511.09      607.02     35.67 o 
   3  12   8      274.15      330.75     37.56 o 
   4  12   8      559.76      651.02     42.63 o 
   5  12   8       41.27       -3.09     23.94 o 
   6  12   8      344.15      334.86     39.66 o 
   7  12   8       62.21       43.54     36.84 o 
   8  12   8       77.04       44.06     38.83 o 
   9  12   8       38.20       52.40     40.17 o 
  -9  13   8        4.81       62.42     74.31 o 
  -8  13   8      107.16       64.61     47.60 o 
  -7  13   8       12.48       -9.07     59.68 o 
  -6  13   8      434.10      376.24     53.87 o 
  -5  13   8      425.77      428.78     75.87 o 
  -4  13   8      220.37      216.45     33.50 o 
  -3  13   8      475.46      553.42     43.02 o 
  -2  13   8      693.65      606.38     70.86 o 
  -1  13   8      761.53      831.17     47.93 o 
   0  13   8        9.33        5.56     21.38 o 
   1  13   8     1921.12     1910.11     65.60 o 
   2  13   8        5.05       14.56     23.94 o 
   3  13   8      408.29      470.85     42.66 o 
   4  13   8       15.34       17.36     24.46 o 
   5  13   8      616.06      619.05     57.39 o 
   6  13   8       62.52       16.70     35.65 o 
   7  13   8      543.19      582.10     49.31 o 
   8  13   8        8.04       -6.15     33.90 o 
  -8  14   8        0.37      -12.30     44.56 o 
  -7  14   8        8.95        8.15     41.61 o 
  -6  14   8       32.46       83.02     40.03 o 
  -5  14   8       52.95       20.92     33.37 o 
  -4  14   8      194.38      253.99     51.73 o 
  -3  14   8       77.22       64.31     26.87 o 
  -2  14   8      264.35      180.50     32.88 o 
  -1  14   8       55.02       26.95     24.64 o 
   0  14   8      216.31      223.88     37.18 o 
   1  14   8      197.04      155.16     24.94 o 
   2  14   8        4.95       -7.06     23.04 o 
   3  14   8       40.00        7.54     25.06 o 
   4  14   8      104.78      135.24     30.25 o 
   5  14   8      176.17      227.41     39.89 o 
   6  14   8      189.82      302.79     40.56 o 
   7  14   8       76.35       34.20     31.38 o 
   8  14   8       39.21       42.44     39.43 o 
  -8  15   8       12.99       25.39     48.52 o 
  -7  15   8       37.77       52.17     46.94 o 
  -6  15   8       22.81       39.93     34.41 o 
  -5  15   8      151.67       94.02     31.93 o 
  -4  15   8      110.69      113.46     31.31 o 
  -3  15   8       73.65       70.83     24.19 o 
  -2  15   8      245.62      245.63     35.96 o 
  -1  15   8        5.27       -2.07     24.57 o 
   0  15   8     1448.18     1400.74     96.73 o 
   1  15   8       15.18        4.90     24.21 o 
   2  15   8       58.98       31.99     25.50 o 
   3  15   8      102.15       97.22     32.12 o 
   4  15   8      109.21      157.61     32.48 o 
   5  15   8       29.77       -8.91     27.32 o 
   6  15   8       18.12       60.22     31.27 o 
   7  15   8       79.96       63.55     39.36 o 
   8  15   8        1.86      -37.36     34.48 o 
  -8  16   8        4.41      -24.27     46.50 o 
  -7  16   8       50.22       80.53     52.88 o 
  -6  16   8      239.46      256.08     83.73 o 
  -5  16   8      334.41      397.61     49.97 o 
  -4  16   8      413.51      439.32     44.15 o 
  -3  16   8      732.70      723.20     64.07 o 
  -2  16   8      260.51      338.92     48.06 o 
  -1  16   8     1055.92     1015.34     55.98 o 
   0  16   8      331.66      430.35     40.62 o 
   1  16   8      117.58      193.99     43.28 o 
   2  16   8      283.16      339.47     40.31 o 
   3  16   8       24.51       34.57     28.98 o 
   4  16   8      407.02      329.76     39.13 o 
   5  16   8      179.85      120.08     32.57 o 
   6  16   8      418.97      490.73     53.47 o 
   7  16   8        0.34       16.90     35.38 o 
  -7  17   8        0.43       -0.86     62.10 o 
  -6  17   8       31.26       65.29     37.59 o 
  -5  17   8      111.49      128.02     34.05 o 
  -4  17   8      197.21      142.63     35.17 o 
  -3  17   8       20.51       -9.78     26.19 o 
  -2  17   8        2.98       16.22     26.49 o 
  -1  17   8        0.22        4.80     27.22 o 
   0  17   8      219.00      261.61     60.45 o 
   1  17   8       35.19       86.96     38.62 o 
   2  17   8      273.37      279.37     40.14 o 
   3  17   8      447.95      303.73     42.73 o 
   4  17   8       20.54       33.12     28.05 o 
   5  17   8       32.57       -0.58     28.73 o 
   6  17   8        1.19       15.11     30.32 o 
   7  17   8       53.01       -9.61     46.35 o 
  -7  18   8       50.33       39.34     36.75 o 
  -6  18   8      132.79      113.91     38.11 o 
  -5  18   8       99.90      121.59     38.02 o 
  -4  18   8      104.43       13.99     61.13 o 
  -3  18   8      789.79      640.38     64.11 o 
  -2  18   8       19.37       17.78     28.95 o 
  -1  18   8       15.34       16.26     27.10 o 
   0  18   8       76.93       96.48     34.64 o 
   1  18   8       29.28       17.85     37.03 o 
   2  18   8      603.76      616.47     65.50 o 
   3  18   8        5.92       -0.20     27.19 o 
   4  18   8      116.78      135.12     33.60 o 
   5  18   8      106.99      198.35     37.46 o 
   6  18   8      108.47      108.19     37.04 o 
   7  18   8        0.24      -41.34     36.08 o 
  -7  19   8       19.22      -25.98     41.14 o 
  -6  19   8        1.88       68.13     37.75 o 
  -5  19   8       12.31       43.31     38.34 o 
  -4  19   8       21.51       49.17     42.08 o 
  -3  19   8        8.93       21.34     55.53 o 
  -2  19   8       21.58       -8.75     30.93 o 
  -1  19   8       38.14       11.85     36.00 o 
   0  19   8        0.56       -2.13     35.44 o 
   1  19   8       35.11       49.83     48.80 o 
   2  19   8        1.73       13.84     39.57 o 
   3  19   8        3.53       17.89     29.76 o 
   4  19   8       91.01       17.57     28.25 o 
   5  19   8       10.22       -9.45     28.88 o 
   6  19   8        0.16       51.10     39.49 o 
  -6  20   8       30.57       45.84     48.01 o 
  -5  20   8      120.64       81.08     45.71 o 
  -4  20   8      163.01      210.99     63.50 o 
  -3  20   8      156.18      173.41     64.89 o 
  -2  20   8       23.02       59.94     39.91 o 
  -1  20   8       78.29       59.37     42.32 o 
   0  20   8      748.01      814.22     73.31 o 
   1  20   8        3.41      -12.43     38.42 o 
   2  20   8      643.90      656.17     90.05 o 
   3  20   8       31.60      -10.10     29.16 o 
   4  20   8       92.62      119.70     34.46 o 
   5  20   8        1.47      -40.26     26.84 o 
   6  20   8      143.77      157.55     47.36 o 
  -6  21   8       10.48       86.68     41.80 o 
  -5  21   8       57.98      169.89     52.59 o 
  -4  21   8       17.91       45.88     85.16 o 
  -3  21   8        7.71       41.22     43.12 o 
  -2  21   8       45.97       13.12     38.41 o 
  -1  21   8      231.65      247.67     50.49 o 
   0  21   8       62.66       75.91     40.99 o 
   1  21   8        6.27      -17.95     39.06 o 
   2  21   8        0.12      -43.97     37.11 o 
   3  21   8        5.80        6.32     33.25 o 
   4  21   8        4.74       -3.11     29.51 o 
   5  21   8        1.11        7.35     38.00 o 
  -5  22   8       47.83      108.96     50.78 o 
  -4  22   8       59.01       61.26     46.17 o 
  -3  22   8       24.58      -27.32     37.73 o 
  -2  22   8        7.36       -3.19     37.55 o 
  -1  22   8       71.98       47.77     41.49 o 
   0  22   8      223.12      172.12     50.68 o 
   1  22   8        0.79       25.06     43.82 o 
   2  22   8      129.27       66.76     47.46 o 
   3  22   8       10.99       -1.17     49.75 o 
   4  22   8       11.98       19.65     31.51 o 
   5  22   8       15.52       -6.67     37.87 o 
  -4  23   8       21.44        7.01     73.07 o 
  -3  23   8       52.94      103.14     48.55 o 
  -2  23   8       37.68       73.85     63.79 o 
  -1  23   8      173.58      126.58     75.48 o 
   0  23   8        0.42      -12.97     41.63 o 
   1  23   8      118.89       56.93     57.80 o 
   2  23   8        2.70        7.05     39.83 o 
   3  23   8       22.28      -18.76     42.75 o 
   4  23   8        4.30       46.54     46.75 o 
  -3  24   8       51.48       27.77     47.29 o 
  -2  24   8        9.98      120.56     75.27 o 
  -1  24   8       53.13        1.98     62.65 o 
   0  24   8       95.93      179.40     53.32 o 
   1  24   8        1.27      -15.28     44.33 o 
   2  24   8       47.37       61.10     48.80 o 
   3  24   8        0.43      -14.04     44.03 o 
  -2  25   8        5.76       34.80     63.29 o 
  -1  25   8       46.85      -16.23     62.23 o 
   0  25   8        5.53       39.12     67.26 o 
   1  25   8       73.88       24.60     46.31 o 
   2  25   8        0.37      -13.10     60.78 o 
  -9   1   9       15.02       -5.91     44.57 o 
  -8   1   9      118.66      151.76     48.35 o 
  -7   1   9      865.81      726.13     67.21 o 
  -6   1   9       34.44       97.11     41.44 o 
  -5   1   9     5686.77     5931.57    171.00 o 
  -4   1   9     1231.54     1348.67     73.64 o 
  -3   1   9      561.95      546.83     52.84 o 
  -2   1   9       43.40       -9.24     30.90 o 
  -1   1   9      928.78     1043.97     42.52 o 
   0   1   9       33.46       18.10     12.98 o 
   1   1   9      516.44      452.17     26.50 o 
   2   1   9      306.04      293.77     29.04 o 
   3   1   9      353.38      339.39     27.49 o 
   4   1   9      454.94      346.08     34.16 o 
   5   1   9     1843.79     1874.69     69.22 o 
   6   1   9      851.47      879.12     51.38 o 
   7   1   9      302.15      417.29     46.02 o 
   8   1   9        2.28       36.81     41.75 o 
   9   1   9        5.24       66.75     77.01 o 
 -10   2   9        0.41      -55.14     69.60 o 
  -9   2   9       38.27       42.67     64.57 o 
  -8   2   9        2.59      -19.95     38.47 o 
  -7   2   9      101.35       53.31     51.70 o 
  -6   2   9      320.81      318.12     49.89 o 
  -5   2   9     1290.96     1204.22     74.80 o 
  -4   2   9       45.63      108.95     36.33 o 
  -3   2   9      365.21      404.88     53.90 o 
  -2   2   9      150.30      169.06     41.39 o 
  -1   2   9       34.36       33.24     29.99 o 
   0   2   9      599.28      585.30     34.44 o 
   1   2   9        5.98      -18.48     12.32 o 
   2   2   9      301.47      322.26     42.49 o 
   3   2   9      109.49      108.81     20.85 o 
   4   2   9        5.04       -2.90     17.33 o 
   5   2   9       34.41       21.02     20.66 o 
   6   2   9      218.59      190.35     43.53 o 
   7   2   9       25.72       17.35     30.79 o 
   8   2   9      127.47      211.17     60.88 o 
   9   2   9        7.08       11.68     48.27 o 
 -10   3   9      105.30      263.94     84.70 o 
  -9   3   9       43.26       36.15     68.61 o 
  -8   3   9      162.21      102.94     63.58 o 
  -7   3   9       59.02       92.16     42.26 o 
  -6   3   9      368.26      356.36     50.78 o 
  -5   3   9     2871.31     2964.96    111.98 o 
  -4   3   9        4.57       10.32     42.81 o 
  -3   3   9     2553.94     2459.34     95.08 o 
  -2   3   9       83.88       86.69     29.89 o 
  -1   3   9     3078.26     2961.12     78.34 o 
   0   3   9       87.88       98.80     16.18 o 
   1   3   9     2537.41     2548.24     61.10 o 
   2   3   9      756.28      854.48     37.36 o 
   3   3   9      107.54       83.72     29.40 o 
   4   3   9        1.00       10.24     17.38 o 
   5   3   9     1546.54     1524.13     55.43 o 
   6   3   9      302.56      249.39     32.56 o 
   7   3   9      341.17      342.40     92.00 o 
   8   3   9        1.27      -46.75     31.17 o 
   9   3   9        8.81      -42.66     39.90 o 
 -10   4   9        2.73      -79.81     65.77 o 
  -9   4   9       49.49       13.89     60.67 o 
  -8   4   9        8.80       17.90     41.76 o 
  -7   4   9       22.71       84.30     41.30 o 
  -6   4   9        3.91      -10.24     33.20 o 
  -5   4   9      469.93      564.13     56.46 o 
  -4   4   9      812.85      863.92     69.42 o 
  -3   4   9      828.36      781.38     65.17 o 
  -2   4   9       10.45       10.94     17.09 o 
  -1   4   9      169.42      203.57     25.58 o 
   0   4   9     2041.91     2071.58     65.22 o 
   1   4   9      209.22      230.14     22.87 o 
   2   4   9      336.77      317.26     26.06 o 
   3   4   9      129.72      112.13     21.63 o 
   4   4   9        2.13       13.80     17.67 o 
   5   4   9        9.64      -12.56     18.02 o 
   6   4   9      330.13      345.21     36.12 o 
   7   4   9        5.03       11.74     30.81 o 
   8   4   9        7.91      -59.66     44.32 o 
   9   4   9        0.78        9.60     46.49 o 
  -9   5   9       23.96       25.52     64.28 o 
  -8   5   9      108.25      126.73     70.45 o 
  -7   5   9       42.13       56.02     41.22 o 
  -6   5   9      210.38      191.13     43.59 o 
  -5   5   9       89.45      156.49     39.99 o 
  -4   5   9       29.88       38.98     31.07 o 
  -3   5   9      805.15      827.95     65.45 o 
  -2   5   9        2.12       -4.77     16.71 o 
  -1   5   9      804.00      800.93     42.49 o 
   0   5   9       72.42      161.29     26.00 o 
   1   5   9     1792.88     1801.51     50.43 o 
   2   5   9      512.56      508.17     30.90 o 
   3   5   9        2.50        1.30     15.52 o 
   4   5   9        1.06       -7.90     18.34 o 
   5   5   9      316.77      313.45     32.94 o 
   6   5   9       64.24       69.20     36.24 o 
   7   5   9      283.86      333.67     39.83 o 
   8   5   9        0.21       17.16     38.54 o 
   9   5   9        4.19       64.48     44.45 o 
  -9   6   9       95.25       93.98     78.53 o 
  -8   6   9       71.74      -42.60     57.62 o 
  -7   6   9       13.66       26.77     39.28 o 
  -6   6   9       97.95       87.23     39.67 o 
  -5   6   9      208.52      366.86     50.04 o 
  -4   6   9      860.69      769.77     75.16 o 
  -3   6   9      977.91     1097.12     66.00 o 
  -2   6   9     1286.07     1352.40     53.58 o 
  -1   6   9       33.41       15.84     19.62 o 
   0   6   9     3172.63     3241.02    148.12 o 
   1   6   9      664.61      627.08     49.48 o 
   2   6   9     2147.82     2142.04     58.42 o 
   3   6   9      280.02      213.52     24.85 o 
   4   6   9       58.39       65.85     20.51 o 
   5   6   9      115.19      121.45     27.07 o 
   6   6   9     1082.68     1081.94     67.21 o 
   7   6   9       62.90       17.81     27.27 o 
   8   6   9        1.02        2.39     32.45 o 
   9   6   9        1.60      -54.66     37.72 o 
  -9   7   9       30.45       95.54     73.78 o 
  -8   7   9       77.75      194.41     75.27 o 
  -7   7   9      123.69       53.01     57.83 o 
  -6   7   9        5.27        7.94     34.84 o 
  -5   7   9      123.47      200.34     41.06 o 
  -4   7   9      124.59      211.99     41.85 o 
  -3   7   9      275.86      292.53     56.29 o 
  -2   7   9      228.56      199.92     28.05 o 
  -1   7   9      615.47      716.72     42.11 o 
   0   7   9        1.90       -9.11     18.17 o 
   1   7   9     1204.82     1126.25     42.57 o 
   2   7   9      754.62      723.05     38.81 o 
   3   7   9     1394.15     1323.43     47.79 o 
   4   7   9      761.52      796.41     45.05 o 
   5   7   9       44.08       27.77     23.16 o 
   6   7   9       14.61       -4.34     24.28 o 
   7   7   9      164.20      126.31     31.99 o 
   8   7   9       15.79      -11.63     27.26 o 
   9   7   9       10.23       66.24     47.89 o 
  -9   8   9       60.59       44.86     71.80 o 
  -8   8   9       70.01       54.50     67.90 o 
  -7   8   9        4.11       57.48     59.54 o 
  -6   8   9      401.57      366.79     90.51 o 
  -5   8   9      260.51      299.14     57.23 o 
  -4   8   9      375.57      498.46     59.68 o 
  -3   8   9      766.61      864.03     46.63 o 
  -2   8   9     1157.13     1222.44     52.85 o 
  -1   8   9        6.78        8.05     26.87 o 
   0   8   9      730.34      722.73     51.07 o 
   1   8   9       75.19       54.22     19.00 o 
   2   8   9     1166.05     1081.23     54.28 o 
   3   8   9      472.76      438.09     31.62 o 
   4   8   9      375.02      324.07     38.60 o 
   5   8   9      208.05      204.98     31.30 o 
   6   8   9      486.70      518.15     56.10 o 
   7   8   9        0.76       26.80     27.54 o 
   8   8   9        1.09        0.98     29.19 o 
   9   8   9        1.98      -52.39     39.59 o 
  -9   9   9       30.66       26.51     77.04 o 
  -8   9   9        0.42      -24.45     58.83 o 
  -7   9   9       21.00      -27.36     53.65 o 
  -6   9   9      171.37      213.09     47.33 o 
  -5   9   9        2.29       -0.22     30.27 o 
  -4   9   9        3.18       39.02     42.42 o 
  -3   9   9       30.74       35.95     29.19 o 
  -2   9   9       88.18       80.61     27.44 o 
  -1   9   9       90.01       89.60     25.57 o 
   0   9   9      169.95      142.61     27.12 o 
   1   9   9       30.58       22.93     25.43 o 
   2   9   9      123.60       84.65     20.31 o 
   3   9   9        1.29       40.62     19.26 o 
   4   9   9      637.93      611.38     47.35 o 
   5   9   9      517.39      534.04     51.07 o 
   6   9   9        3.29      -10.61     25.56 o 
   7   9   9       12.00        4.89     27.68 o 
   8   9   9        0.37        9.22     29.69 o 
   9   9   9        8.19      -19.68     43.38 o 
  -9  10   9       74.07       24.59     72.93 o 
  -8  10   9       33.23       36.71     69.39 o 
  -7  10   9      130.71      228.43     74.92 o 
  -6  10   9      178.48      234.67     71.73 o 
  -5  10   9      302.21      344.32     48.91 o 
  -4  10   9      784.69      845.71     64.76 o 
  -3  10   9      896.34     1064.44     53.85 o 
  -2  10   9      973.15     1149.81     91.80 o 
  -1  10   9        3.11       34.61     23.00 o 
   0  10   9     3264.16     3404.67     94.48 o 
   1  10   9      101.91       94.04     26.19 o 
   2  10   9      832.49      951.49     56.29 o 
   3  10   9        0.18       26.16     24.35 o 
   4  10   9       32.71       28.48     39.11 o 
   5  10   9       74.58      149.63     31.52 o 
   6  10   9      479.93      518.38     44.84 o 
   7  10   9        7.83        6.95     27.34 o 
   8  10   9       60.58       77.58     35.01 o 
  -9  11   9        8.55       37.07     76.19 o 
  -8  11   9       17.22      -23.46     63.86 o 
  -7  11   9        9.72       60.67     62.58 o 
  -6  11   9        8.40       17.44     54.86 o 
  -5  11   9        2.36      -31.43     34.34 o 
  -4  11   9        0.73       10.87     24.47 o 
  -3  11   9      131.55      108.97     40.37 o 
  -2  11   9       14.54       20.77     30.25 o 
  -1  11   9      103.60      103.08     27.21 o 
   0  11   9       52.55       16.09     24.30 o 
   1  11   9      130.26       83.74     26.16 o 
   2  11   9      882.64     1015.61     44.98 o 
   3  11   9      185.09      152.40     31.98 o 
   4  11   9       86.78       84.75     29.89 o 
   5  11   9      188.06      149.51     31.65 o 
   6  11   9        1.75        5.94     27.75 o 
   7  11   9       31.46       26.91     30.33 o 
   8  11   9       40.82       15.90     47.38 o 
  -8  12   9        0.98       23.53     69.95 o 
  -7  12   9       17.29      -32.96     61.02 o 
  -6  12   9       98.73      135.23     67.40 o 
  -5  12   9       14.31       18.52     34.93 o 
  -4  12   9      217.03      270.93     35.93 o 
  -3  12   9       25.42        8.37     23.75 o 
  -2  12   9      135.22      115.55     28.01 o 
  -1  12   9       76.36       61.14     26.85 o 
   0  12   9     1231.97     1319.58     60.76 o 
   1  12   9      276.74      311.07     35.85 o 
   2  12   9       18.77       -4.32     19.22 o 
   3  12   9       82.10       59.81     27.95 o 
   4  12   9      100.45       50.65     30.25 o 
   5  12   9      155.66      203.94     43.34 o 
   6  12   9      160.12      167.57     41.27 o 
   7  12   9       21.74       13.87     32.22 o 
   8  12   9        5.97       18.64     33.30 o 
  -8  13   9      106.63       35.23     71.58 o 
  -7  13   9       14.89       32.96     65.63 o 
  -6  13   9      156.68      229.35     69.03 o 
  -5  13   9      100.79       17.88     64.64 o 
  -4  13   9       77.62       83.95     29.92 o 
  -3  13   9      153.95      134.44     31.44 o 
  -2  13   9        9.93       -9.83     23.64 o 
  -1  13   9      992.53      967.28     54.03 o 
   0  13   9      615.85      559.77     44.14 o 
   1  13   9     1156.32     1264.57    117.34 o 
   2  13   9     1470.80     1272.80     60.50 o 
   3  13   9      886.53      978.78     99.18 o 
   4  13   9        0.11       24.28     27.28 o 
   5  13   9      448.85      464.42     44.21 o 
   6  13   9       55.03       50.22     30.53 o 
   7  13   9      200.88      220.89     39.33 o 
   8  13   9       41.78       -4.33     38.04 o 
  -8  14   9        0.84       94.09     53.00 o 
  -7  14   9       25.54       30.41     67.12 o 
  -6  14   9      182.09      156.92     70.52 o 
  -5  14   9      180.29      190.09     98.13 o 
  -4  14   9      249.72      376.09     41.43 o 
  -3  14   9      491.75      564.99     46.99 o 
  -2  14   9      418.08      437.04     86.57 o 
  -1  14   9      700.26      790.50     52.12 o 
   0  14   9      186.17      171.73     34.48 o 
   1  14   9      477.09      420.99     41.79 o 
   2  14   9      615.86      571.39     59.87 o 
   3  14   9       76.64       86.92     32.29 o 
   4  14   9      645.73      770.02     61.04 o 
   5  14   9      155.13      165.88     34.81 o 
   6  14   9      410.57      361.66     43.49 o 
   7  14   9       22.78       18.84     32.70 o 
   8  14   9       47.48       19.59     41.43 o 
  -8  15   9        3.42       32.39     50.46 o 
  -7  15   9        9.47       48.95     42.86 o 
  -6  15   9       21.37      -19.07     56.06 o 
  -5  15   9      239.14      149.84     43.57 o 
  -4  15   9       48.64       68.63     37.60 o 
  -3  15   9       81.76       89.78     30.41 o 
  -2  15   9       90.52       73.73     29.81 o 
  -1  15   9      586.01      535.57     46.14 o 
   0  15   9      135.69      154.11     35.59 o 
   1  15   9        6.93        6.48     26.17 o 
   2  15   9       65.83       94.88     40.40 o 
   3  15   9       23.63       48.83     42.80 o 
   4  15   9       62.07       24.08     32.25 o 
   5  15   9       87.50       86.81     32.37 o 
   6  15   9       20.47       42.62     31.59 o 
   7  15   9      172.13      183.99     40.12 o 
  -7  16   9        1.95        3.50     63.04 o 
  -6  16   9       20.43        3.66     41.17 o 
  -5  16   9        0.84        5.58     29.42 o 
  -4  16   9       15.91       29.45     28.81 o 
  -3  16   9      321.88      295.16     40.25 o 
  -2  16   9       13.11       11.00     26.87 o 
  -1  16   9       26.69       34.27     27.63 o 
   0  16   9      355.65      350.52     45.65 o 
   1  16   9      114.34       73.03     41.49 o 
   2  16   9      155.35      111.81     42.94 o 
   3  16   9        9.19        4.58     28.95 o 
   4  16   9        0.29      -15.45     30.70 o 
   5  16   9        0.01       -9.89     35.68 o 
   6  16   9       66.71       93.37     35.29 o 
   7  16   9        1.84       -1.34     32.88 o 
  -7  17   9       79.54      130.05     52.00 o 
  -6  17   9       69.70       74.80     34.93 o 
  -5  17   9      489.52      401.55    102.30 o 
  -4  17   9      427.81      575.64     72.97 o 
  -3  17   9      518.45      389.85     43.76 o 
  -2  17   9      236.30      152.06     35.32 o 
  -1  17   9      538.48      540.38     46.84 o 
   0  17   9       44.64       32.64     30.08 o 
   1  17   9      738.07      823.37     71.08 o 
   2  17   9       20.83        8.79     39.02 o 
   3  17   9      607.71      601.08     53.05 o 
   4  17   9      106.45       68.91     34.59 o 
   5  17   9      347.82      316.40     42.11 o 
   6  17   9       23.32       74.05     36.47 o 
   7  17   9      228.94      192.13     60.36 o 
  -7  18   9       21.66       -8.66     46.37 o 
  -6  18   9        1.34       94.74     37.99 o 
  -5  18   9       31.36       23.25     43.43 o 
  -4  18   9      259.98      351.57     57.96 o 
  -3  18   9       12.63      -17.28     34.84 o 
  -2  18   9       23.24       -4.41     27.14 o 
  -1  18   9        6.61      -38.49     25.66 o 
   0  18   9       70.64       88.98     42.77 o 
   1  18   9       15.94      -53.37     35.58 o 
   2  18   9      102.73       97.07     44.77 o 
   3  18   9        0.10       17.51     40.09 o 
   4  18   9       28.63       32.65     35.05 o 
   5  18   9       11.39       17.89     31.17 o 
   6  18   9       60.78        4.86     33.32 o 
  -6  19   9        3.32      -26.46     34.39 o 
  -5  19   9       73.72      -12.27     39.51 o 
  -4  19   9       23.86       -1.32     39.32 o 
  -3  19   9        1.16        4.08     36.91 o 
  -2  19   9      233.31      226.39     41.74 o 
  -1  19   9      155.85      170.07     37.78 o 
   0  19   9       11.89       74.26     42.02 o 
   1  19   9      226.19      199.59     51.86 o 
   2  19   9       32.30       10.17     39.09 o 
   3  19   9      185.07      100.26     49.77 o 
   4  19   9        3.80      -47.10     46.82 o 
   5  19   9       61.92       70.82     44.25 o 
   6  19   9        5.51       23.42     34.40 o 
  -6  20   9       27.00       10.67     46.02 o 
  -5  20   9        4.38      -33.69     39.43 o 
  -4  20   9        3.21      -52.48     34.99 o 
  -3  20   9      177.56      121.40     46.82 o 
  -2  20   9      179.71      126.59     69.67 o 
  -1  20   9       17.51      -29.51     29.94 o 
   0  20   9       64.11       51.61     43.05 o 
   1  20   9       44.15      115.74     48.45 o 
   2  20   9      258.44      335.09     59.34 o 
   3  20   9       18.11       11.39     54.65 o 
   4  20   9       46.83       12.65     44.60 o 
   5  20   9        0.62       -2.24     32.17 o 
  -5  21   9       70.47       99.10     49.59 o 
  -4  21   9       21.81       49.70     61.98 o 
  -3  21   9       34.73      -23.41     39.92 o 
  -2  21   9      383.87      268.96     54.03 o 
  -1  21   9      717.93      650.40     70.99 o 
   0  21   9       18.96      -17.60     38.63 o 
   1  21   9      392.74      419.80     64.86 o 
   2  21   9       92.20       58.08     47.15 o 
   3  21   9      444.53      459.36     80.16 o 
   4  21   9        1.96       -6.83     44.50 o 
  -4  22   9        0.54       10.98     44.69 o 
  -3  22   9       13.37        1.33     43.14 o 
  -2  22   9       26.19       85.62     43.64 o 
  -1  22   9        0.23       -5.84     41.02 o 
   0  22   9        5.15      -18.08     40.27 o 
   1  22   9        1.55      -39.69     39.49 o 
   2  22   9        3.11      -11.06     42.25 o 
   3  22   9        1.79      -36.42     97.35 o 
   4  22   9        0.21      -36.31     44.04 o 
  -3  23   9        4.57      -33.82     42.49 o 
  -2  23   9       86.47      124.74     73.50 o 
  -1  23   9       71.84      102.63     72.93 o 
   0  23   9       14.50      -50.99     39.39 o 
   1  23   9       43.39       58.63     48.39 o 
   2  23   9       23.42       70.68     49.54 o 
   3  23   9        0.61      -17.52    102.03 o 
  -2  24   9       96.23       72.36     74.14 o 
  -1  24   9       29.27       84.84     73.85 o 
   0  24   9      146.48      186.57     55.03 o 
   1  24   9        5.02       32.41     47.75 o 
  -9   0  10      160.79       53.58     69.17 o 
  -8   0  10        1.93      -61.52     60.74 o 
  -7   0  10       38.44        7.58     60.39 o 
  -6   0  10       83.88       86.68     64.50 o 
  -5   0  10     1472.28     1529.63    119.00 o 
  -4   0  10     1824.83     1815.97    125.80 o 
  -3   0  10      935.19      943.78     92.14 o 
  -2   0  10      431.78      528.31     71.51 o 
  -1   0  10      134.89      187.75     51.31 o 
   0   0  10     1641.83     1541.12    106.38 o 
   1   0  10      212.29      173.35     29.81 o 
   2   0  10      124.54      154.95     32.39 o 
   3   0  10        5.10      -17.87     49.15 o 
   4   0  10      405.31      261.96     60.67 o 
   5   0  10        4.16       17.26     31.40 o 
   6   0  10      891.97      811.39     77.25 o 
   7   0  10       90.26      163.86     68.96 o 
   8   0  10       24.13       27.92     64.43 o 
   9   0  10       12.47        8.29     68.39 o 
  -9   1  10       26.10       -0.69     45.37 o 
  -8   1  10        3.01      111.22     46.08 o 
  -7   1  10       94.54      176.46     48.03 o 
  -6   1  10      262.15      338.43     74.38 o 
  -5   1  10        2.11        6.20     35.54 o 
  -4   1  10      342.05      317.77     55.18 o 
  -3   1  10      436.24      535.57    129.42 o 
  -2   1  10      302.45      376.69     51.42 o 
  -1   1  10      125.17      210.90     77.47 o 
   0   1  10        5.11       -0.68     24.28 o 
   1   1  10      271.25      277.53     23.89 o 
   2   1  10      327.48      318.42     26.42 o 
   3   1  10      159.60      148.73     23.74 o 
   4   1  10      181.74      158.53     25.34 o 
   5   1  10       55.63       30.62     22.15 o 
   6   1  10        1.82       21.26     31.20 o 
   7   1  10       58.19      104.94     67.05 o 
   8   1  10       63.70      107.32     50.83 o 
   9   1  10       17.23       -5.35     45.49 o 
  -9   2  10      124.81      263.73     89.59 o 
  -8   2  10       54.47       31.42     43.87 o 
  -7   2  10       36.31       -6.08     39.60 o 
  -6   2  10      215.47      196.71     50.00 o 
  -5   2  10      153.58      189.95     45.60 o 
  -4   2  10     2877.53     3168.87    253.56 o 
  -3   2  10       81.00        8.41     31.10 o 
  -2   2  10     1552.01     1561.45     76.23 o 
  -1   2  10       14.72       39.21     66.13 o 
   0   2  10     5760.47     6201.35    151.44 o 
   1   2  10       46.08       37.12     15.75 o 
   2   2  10      729.57      723.00     43.13 o 
   3   2  10      315.00      327.06     33.32 o 
   4   2  10      492.36      445.72     34.28 o 
   5   2  10       74.76       65.98     24.15 o 
   6   2  10      794.28      810.28     72.07 o 
   7   2  10        3.51      -14.54     27.53 o 
   8   2  10        1.36       -9.27     42.02 o 
   9   2  10       23.02       -3.59     45.42 o 
  -9   3  10        0.83      -72.43     60.03 o 
  -8   3  10        8.22       -5.37     43.91 o 
  -7   3  10        5.29       37.19     53.79 o 
  -6   3  10       95.37       69.62     42.11 o 
  -5   3  10       17.09       -1.10     33.35 o 
  -4   3  10      753.94      756.89     62.68 o 
  -3   3  10      179.08      137.36     38.11 o 
  -2   3  10       60.69       39.30     33.84 o 
  -1   3  10      292.59      321.35     43.20 o 
   0   3  10     1515.90     1431.74    107.42 o 
   1   3  10      396.38      408.44     27.68 o 
   2   3  10      324.76      345.62     28.12 o 
   3   3  10       42.65       55.83     20.16 o 
   4   3  10       26.82       23.70     19.72 o 
   5   3  10        1.40      -12.41     20.76 o 
   6   3  10      519.32      554.50     49.58 o 
   7   3  10      153.90      175.03     39.85 o 
   8   3  10       40.13      119.02     79.56 o 
   9   3  10       26.09       96.70     52.02 o 
  -9   4  10       50.81      -63.22     63.86 o 
  -8   4  10        4.93      -22.20     43.20 o 
  -7   4  10       34.83       16.21     73.11 o 
  -6   4  10       48.13      -62.19     48.20 o 
  -5   4  10      160.96      165.79     43.55 o 
  -4   4  10       38.37       18.71     33.18 o 
  -3   4  10       46.52      -19.97     30.43 o 
  -2   4  10      199.82      141.59     37.02 o 
  -1   4  10      352.82      297.95     42.44 o 
   0   4  10     2015.17     1958.24     65.92 o 
   1   4  10      659.46      782.05     89.59 o 
   2   4  10      434.81      420.63     57.52 o 
   3   4  10      132.74      144.11     23.51 o 
   4   4  10        6.43      -26.26     17.50 o 
   5   4  10      188.70      219.79     29.66 o 
   6   4  10      179.18      154.02     35.83 o 
   7   4  10       95.54       83.04     54.14 o 
   8   4  10        2.66        1.35     40.36 o 
   9   4  10       13.35       -2.38     46.41 o 
  -9   5  10        2.19      -60.67     62.16 o 
  -8   5  10       28.82       28.28     62.44 o 
  -7   5  10       54.72       60.47     43.97 o 
  -6   5  10       26.29       42.46     37.83 o 
  -5   5  10      317.31      327.14     80.44 o 
  -4   5  10        4.47      -21.68     41.28 o 
  -3   5  10     1819.83     1878.01     87.82 o 
  -2   5  10       20.66       32.07     29.39 o 
  -1   5  10     1364.70     1508.17     58.12 o 
   0   5  10       55.98       62.42     22.34 o 
   1   5  10     2091.08     1878.94     65.93 o 
   2   5  10       38.16       29.07     17.96 o 
   3   5  10      203.02      151.76     24.02 o 
   4   5  10       44.98       22.91     20.23 o 
   5   5  10     1130.13     1079.94     87.92 o 
   6   5  10       20.19       17.91     28.90 o 
   7   5  10      230.96      286.09     44.46 o 
   8   5  10      145.76       52.01     35.97 o 
   9   5  10       10.52      -25.41     38.93 o 
  -9   6  10       52.20      180.87     83.56 o 
  -8   6  10       17.78       64.50     65.99 o 
  -7   6  10        0.44      -20.60     37.23 o 
  -6   6  10      216.07      271.23     50.42 o 
  -5   6  10      179.49      235.66     72.01 o 
  -4   6  10       15.81       28.99     33.34 o 
  -3   6  10      273.35      281.59     47.66 o 
  -2   6  10      674.59      760.09     60.34 o 
  -1   6  10      216.89      234.31     35.03 o 
   0   6  10      826.34      850.80     86.84 o 
   1   6  10        7.98        0.22     19.95 o 
   2   6  10      610.31      679.13     36.77 o 
   3   6  10      125.49      107.93     29.03 o 
   4   6  10       56.52       13.37     20.92 o 
   5   6  10       12.94       26.00     46.16 o 
   6   6  10      209.37      258.64     41.98 o 
   7   6  10        3.06      -26.69     27.00 o 
   8   6  10        5.29        7.48     32.94 o 
  -9   7  10        2.91      -47.49     65.84 o 
  -8   7  10       86.13       78.32     70.24 o 
  -7   7  10       13.18       31.81     42.01 o 
  -6   7  10      350.21      444.69     58.07 o 
  -5   7  10      114.14       48.66     37.89 o 
  -4   7  10      315.59      360.45     48.93 o 
  -3   7  10      200.35      205.53     42.37 o 
  -2   7  10      185.25      230.90     42.16 o 
  -1   7  10     1133.18     1158.07     53.75 o 
   0   7  10     1099.34     1061.62     52.47 o 
   1   7  10      671.60      659.31     73.71 o 
   2   7  10      413.91      342.76     29.73 o 
   3   7  10     1011.38     1031.74     55.26 o 
   4   7  10       18.27       49.29     26.87 o 
   5   7  10      707.57      832.18     93.54 o 
   6   7  10        0.57      -18.71     24.43 o 
   7   7  10      180.52      185.91     56.89 o 
   8   7  10        4.72        5.05     34.38 o 
  -9   8  10        0.20      -12.40     67.62 o 
  -8   8  10        9.25       13.82     64.14 o 
  -7   8  10       11.47      -24.03     57.76 o 
  -6   8  10        0.05       11.86     41.28 o 
  -5   8  10       69.50      105.51     56.66 o 
  -4   8  10        0.08       37.60     38.02 o 
  -3   8  10       17.32      -11.12     29.76 o 
  -2   8  10      377.07      391.22     36.47 o 
  -1   8  10      153.35      109.76     27.99 o 
   0   8  10        4.75      -14.99     25.02 o 
   1   8  10      252.15      281.83     33.93 o 
   2   8  10      187.93      187.58     24.94 o 
   3   8  10     1347.65     1266.01     74.24 o 
   4   8  10       27.99       36.16     28.66 o 
   5   8  10       91.42       80.45     32.21 o 
   6   8  10       13.92        8.29     25.60 o 
   7   8  10      100.10       68.50     32.03 o 
   8   8  10       50.18       56.94     30.83 o 
  -9   9  10       17.82      -37.71     68.82 o 
  -8   9  10      138.89       80.30     77.47 o 
  -7   9  10      281.63      452.33     90.08 o 
  -6   9  10      102.87      107.53     46.04 o 
  -5   9  10      341.39      447.79     55.05 o 
  -4   9  10      472.56      450.41     84.66 o 
  -3   9  10      262.04      406.54     50.67 o 
  -2   9  10      250.58      190.77     36.08 o 
  -1   9  10     3957.63     4006.16    106.69 o 
   0   9  10       96.58       81.78     26.18 o 
   1   9  10     1947.37     1974.64     71.97 o 
   2   9  10      282.82      256.73     35.31 o 
   3   9  10     3770.21     3537.19     86.32 o 
   4   9  10      476.12      452.32     47.48 o 
   5   9  10      410.64      565.97     51.33 o 
   6   9  10       13.86      -11.81     25.98 o 
   7   9  10      171.23      275.81     40.73 o 
   8   9  10      147.16      121.69     37.47 o 
  -8  10  10        0.05      -52.52     66.20 o 
  -7  10  10        4.03      -74.21     49.47 o 
  -6  10  10       26.49       43.87     59.61 o 
  -5  10  10      156.59      183.43     47.73 o 
  -4  10  10      138.17      206.85     44.13 o 
  -3  10  10        5.41       -6.35     23.97 o 
  -2  10  10       19.33       47.80     28.33 o 
  -1  10  10        9.65       79.00     29.23 o 
   0  10  10      466.76      640.14    114.32 o 
   1  10  10       11.41       28.22     25.28 o 
   2  10  10      478.12      396.96     40.49 o 
   3  10  10       97.72       91.15     29.22 o 
   4  10  10      121.12      163.10     33.80 o 
   5  10  10      131.06       26.09     41.35 o 
   6  10  10        8.51      -21.39     25.02 o 
   7  10  10        0.11      -11.96     29.58 o 
   8  10  10       13.94      -43.28     28.85 o 
  -8  11  10      120.43      113.40     78.74 o 
  -7  11  10       53.69      221.13     81.44 o 
  -6  11  10       26.90       93.13     64.07 o 
  -5  11  10       22.83       28.80     38.20 o 
  -4  11  10      196.34      215.66     45.78 o 
  -3  11  10       22.77        5.39     24.25 o 
  -2  11  10      241.80      255.04     35.26 o 
  -1  11  10     1644.10     1758.08     90.43 o 
   0  11  10      149.11      168.73     37.63 o 
   1  11  10     1348.69     1450.04     65.94 o 
   2  11  10     2279.00     2392.84     82.59 o 
   3  11  10     1095.21      941.44     65.69 o 
   4  11  10      218.37      202.01     37.18 o 
   5  11  10      137.13      102.91     36.43 o 
   6  11  10       43.12        7.69     29.20 o 
   7  11  10       54.37      136.39     37.12 o 
   8  11  10       20.02       28.57     35.26 o 
  -8  12  10       12.07       -7.02     74.06 o 
  -7  12  10       25.05        7.23     63.58 o 
  -6  12  10        1.77       -8.79     55.00 o 
  -5  12  10       49.69        2.74     37.34 o 
  -4  12  10      102.73       44.71     36.47 o 
  -3  12  10      132.08      115.02     31.30 o 
  -2  12  10      340.66      321.46     38.51 o 
  -1  12  10      520.60      572.91     87.89 o 
   0  12  10      670.51      828.15     98.60 o 
   1  12  10      183.85      226.48     35.80 o 
   2  12  10      235.61      300.90     51.61 o 
   3  12  10        5.53      -21.41     23.99 o 
   4  12  10       30.49       74.23     32.20 o 
   5  12  10        3.42      -28.83     40.96 o 
   6  12  10       10.38       24.92     30.36 o 
   7  12  10       19.10       13.26     32.89 o 
  -8  13  10       62.41       43.23     75.77 o 
  -7  13  10       40.26       29.56     66.91 o 
  -6  13  10        2.31      -64.28     50.53 o 
  -5  13  10      454.81      470.19     85.48 o 
  -4  13  10       21.35       10.85     35.63 o 
  -3  13  10       47.21       77.48     32.04 o 
  -2  13  10       55.23       40.13     28.89 o 
  -1  13  10     1829.21     1957.81     76.03 o 
   0  13  10        3.99       53.79     28.52 o 
   1  13  10      226.91      204.44     36.24 o 
   2  13  10      612.80      564.33     80.98 o 
   3  13  10      412.84      466.71     60.32 o 
   4  13  10      263.29      304.17     44.22 o 
   5  13  10      204.68      350.50     48.25 o 
   6  13  10        1.60       -2.75     29.08 o 
   7  13  10       59.43       43.13     32.44 o 
  -7  14  10       75.22      150.61     75.62 o 
  -6  14  10        2.18      -40.68     55.99 o 
  -5  14  10      186.31      111.98     66.55 o 
  -4  14  10      169.77      156.53     35.08 o 
  -3  14  10        1.19       41.39     28.08 o 
  -2  14  10       94.41       51.96     29.08 o 
  -1  14  10      272.12      316.62     41.53 o 
   0  14  10     1102.01     1282.58     65.74 o 
   1  14  10       23.79       32.98     29.46 o 
   2  14  10       19.20       26.10     55.39 o 
   3  14  10        8.22       34.93     39.77 o 
   4  14  10       90.75      114.64     39.38 o 
   5  14  10        6.66       41.13     35.02 o 
   6  14  10        8.64       18.32     31.70 o 
   7  14  10        9.56       -1.34     35.87 o 
  -7  15  10        0.13      -60.03     63.29 o 
  -6  15  10       11.80       80.44     68.11 o 
  -5  15  10      121.48      181.09     69.32 o 
  -4  15  10       80.11      174.30     43.88 o 
  -3  15  10        1.04       19.28     35.88 o 
  -2  15  10      187.60      196.58     37.26 o 
  -1  15  10       80.59       74.73     31.54 o 
   0  15  10       43.50      -15.15     34.84 o 
   1  15  10        1.06      -39.23     37.93 o 
   2  15  10      459.59      377.02     58.39 o 
   3  15  10      113.07      111.69     47.08 o 
   4  15  10        0.02       26.53     31.29 o 
   5  15  10       89.39       88.74     53.71 o 
   6  15  10       26.00       36.08     32.09 o 
   7  15  10       41.53       21.26     35.04 o 
  -7  16  10       15.19       34.99     48.40 o 
  -6  16  10       72.01       -6.83     65.13 o 
  -5  16  10      106.88       74.28     63.58 o 
  -4  16  10      315.23      337.28     57.04 o 
  -3  16  10       29.39       48.89     31.37 o 
  -2  16  10      377.23      411.59     53.04 o 
  -1  16  10       18.68      -28.10     25.85 o 
   0  16  10      963.00     1117.18     63.38 o 
   1  16  10      137.64      131.74     63.26 o 
   2  16  10      106.04      135.15     48.27 o 
   3  16  10      110.93      101.72     52.13 o 
   4  16  10      237.40      180.32     56.24 o 
   5  16  10      156.25      143.28     43.88 o 
   6  16  10      125.71      169.38     40.93 o 
  -6  17  10        0.35      -37.39     40.55 o 
  -5  17  10        1.04       19.01     42.71 o 
  -4  17  10       13.03       32.67     50.89 o 
  -3  17  10       30.22       19.96     30.91 o 
  -2  17  10        0.15       42.22     36.93 o 
  -1  17  10       10.00       -7.08     28.83 o 
   0  17  10        5.40       12.73     35.06 o 
   1  17  10      253.43      417.69     61.06 o 
   2  17  10       13.36       27.80     41.40 o 
   3  17  10        0.14        7.67     42.70 o 
   4  17  10        6.83       19.42     43.86 o 
   5  17  10        7.47       11.62     36.50 o 
   6  17  10       10.75       46.19     36.21 o 
  -6  18  10       54.12       98.93     53.37 o 
  -5  18  10      149.23      144.23     77.11 o 
  -4  18  10      231.45      280.01     55.99 o 
  -3  18  10      122.15      141.37     52.20 o 
  -2  18  10      253.70      272.98     56.66 o 
  -1  18  10       14.45       -0.48     37.74 o 
   0  18  10      405.90      353.09     58.37 o 
   1  18  10       40.98       45.01     43.86 o 
   2  18  10      206.17      269.85     96.46 o 
   3  18  10        3.50      -97.59     89.87 o 
   4  18  10      219.32      193.10    126.69 o 
   5  18  10        0.52       28.64     39.56 o 
  -5  19  10        6.40       -3.52     42.77 o 
  -4  19  10       50.01       51.88     44.90 o 
  -3  19  10        9.34       28.99     42.08 o 
  -2  19  10        0.71      -20.01     31.12 o 
  -1  19  10        0.08      -40.89     28.46 o 
   0  19  10       58.26       61.31     46.32 o 
   1  19  10       59.93      -38.70     40.16 o 
   2  19  10        2.21       -4.68     39.97 o 
   3  19  10       17.20        8.11     44.39 o 
   4  19  10        5.70       32.69     46.60 o 
   5  19  10       10.57      -30.45     45.70 o 
  -5  20  10       49.60       24.40     47.65 o 
  -4  20  10      121.36       83.26     48.01 o 
  -3  20  10       10.74       -9.80     83.60 o 
  -2  20  10      165.87      174.10     41.74 o 
  -1  20  10        3.69      -35.69     40.29 o 
   0  20  10      358.97      314.68     60.48 o 
   1  20  10        4.48       -1.18     43.94 o 
   2  20  10       22.64       24.99     43.25 o 
   3  20  10       19.98      -35.95     42.41 o 
   4  20  10      195.55       93.62     53.85 o 
  -4  21  10        7.78        0.62     55.99 o 
  -3  21  10        7.90      -38.34     39.69 o 
  -2  21  10       95.03      113.58     47.60 o 
  -1  21  10       41.05       48.80     48.00 o 
   0  21  10        1.76       62.01     45.53 o 
   1  21  10        4.57      -15.58     42.05 o 
   2  21  10       27.53       -0.31     58.47 o 
   3  21  10      123.96      240.27     62.23 o 
  -3  22  10       10.38       -5.80     41.99 o 
  -2  22  10       11.84      110.21     69.74 o 
  -1  22  10       63.90       37.53     77.64 o 
   0  22  10      241.26      282.18     60.62 o 
   1  22  10       12.76       26.07     47.96 o 
   2  22  10       29.34      -12.60     73.85 o 
   3  22  10       51.40       39.72     50.14 o 
  -2  23  10       18.49      117.02     73.78 o 
  -1  23  10       56.18      -49.75     59.54 o 
   0  23  10       33.55       61.14     48.20 o 
   1  23  10       39.56       71.17     50.77 o 
  -9   1  11        0.47       32.40     54.96 o 
  -8   1  11       31.46      -26.77     43.41 o 
  -7   1  11      118.72      184.35     51.87 o 
  -6   1  11        3.36       61.60     41.99 o 
  -5   1  11      133.22       66.64     41.65 o 
  -4   1  11     1179.24     1298.14    103.44 o 
  -3   1  11      379.49      330.78     48.73 o 
  -2   1  11       50.14        4.69     32.17 o 
  -1   1  11      497.05      563.96     54.50 o 
   0   1  11      851.49      986.35     98.73 o 
   1   1  11      996.47     1098.42     93.40 o 
   2   1  11        3.37       21.79     17.22 o 
   3   1  11      388.27      335.00     34.13 o 
   4   1  11      290.64      339.37     38.73 o 
   5   1  11      605.26      655.43     43.25 o 
   6   1  11      272.90      251.00     46.17 o 
   7   1  11      214.90      117.32     46.34 o 
   8   1  11        0.42      -14.94     52.20 o 
  -9   2  11       11.22        0.14     71.09 o 
  -8   2  11       27.77       19.57     47.03 o 
  -7   2  11       20.04       39.35     43.05 o 
  -6   2  11       21.42       23.98     42.45 o 
  -5   2  11        7.57      -16.60     36.93 o 
  -4   2  11      195.04      272.21     49.39 o 
  -3   2  11       76.84       16.10     46.42 o 
  -2   2  11       50.52      111.81     37.78 o 
  -1   2  11        0.18       35.91     31.22 o 
   0   2  11        1.24        4.58     36.61 o 
   1   2  11      134.80      189.77     30.34 o 
   2   2  11      270.88      242.17     26.54 o 
   3   2  11       27.89       18.47     24.08 o 
   4   2  11      127.50      116.86     32.48 o 
   5   2  11       23.62       50.24     25.27 o 
   6   2  11      160.56      109.15     34.55 o 
   7   2  11        7.95       12.77     32.13 o 
   8   2  11        0.08       25.60     46.66 o 
  -9   3  11        0.32       10.35     70.17 o 
  -8   3  11       14.40       11.68     48.40 o 
  -7   3  11       33.60       43.26     46.28 o 
  -6   3  11       78.54       66.97     46.46 o 
  -5   3  11       16.92       -9.49     36.18 o 
  -4   3  11       47.73       53.08     37.70 o 
  -3   3  11       31.70        4.71     32.44 o 
  -2   3  11       72.70       29.71     32.98 o 
  -1   3  11     1201.67     1221.48    106.95 o 
   0   3  11       86.74       72.14     33.73 o 
   1   3  11      469.77      492.58     39.30 o 
   2   3  11       83.34       49.08     19.69 o 
   3   3  11      259.24      260.05     29.65 o 
   4   3  11      120.66       86.96     24.51 o 
   5   3  11      540.20      557.14     70.51 o 
   6   3  11      210.55      244.21     54.92 o 
   7   3  11       87.04      106.05     37.35 o 
   8   3  11        5.33        3.93     42.65 o 
  -9   4  11       32.71       71.58     76.69 o 
  -8   4  11       12.74       33.84     46.86 o 
  -7   4  11       74.07       51.44     47.63 o 
  -6   4  11       73.30       91.92     43.15 o 
  -5   4  11       22.06       21.80     42.14 o 
  -4   4  11      210.68      163.63     41.19 o 
  -3   4  11       49.70       41.52     35.11 o 
  -2   4  11      477.61      416.52     56.35 o 
  -1   4  11      128.88      208.86     60.32 o 
   0   4  11      383.20      489.73     80.27 o 
   1   4  11      429.76      421.72     37.89 o 
   2   4  11      313.09      313.88     30.37 o 
   3   4  11        0.01       12.07     20.29 o 
   4   4  11      473.55      434.16     37.57 o 
   5   4  11       34.38        8.50     28.65 o 
   6   4  11      507.75      617.82     53.70 o 
   7   4  11       26.96       21.40     32.01 o 
   8   4  11        0.32        0.70     41.47 o 
  -8   5  11       55.02      -22.33     60.67 o 
  -7   5  11        0.20      -49.77     37.47 o 
  -6   5  11       92.98      131.64     47.39 o 
  -5   5  11       27.02       10.04     36.96 o 
  -4   5  11      212.02      290.70     51.47 o 
  -3   5  11       38.36       18.75     66.02 o 
  -2   5  11       89.19       58.76     36.35 o 
  -1   5  11      806.55      865.52     65.38 o 
   0   5  11      203.59      210.09     31.30 o 
   1   5  11      193.63      230.11     33.87 o 
   2   5  11      100.48       87.01     38.11 o 
   3   5  11      436.94      487.09     36.20 o 
   4   5  11      101.67       74.53     25.08 o 
   5   5  11      554.79      561.65     50.01 o 
   6   5  11      150.89      130.93     65.06 o 
   7   5  11       25.15       -0.90     32.06 o 
   8   5  11        2.45      -34.92     33.19 o 
  -8   6  11       12.72      -78.39     69.03 o 
  -7   6  11       41.85       36.04     44.55 o 
  -6   6  11      164.93      150.86     49.61 o 
  -5   6  11      146.83      118.12     47.56 o 
  -4   6  11       59.35       58.67     82.53 o 
  -3   6  11      151.70      118.36     62.94 o 
  -2   6  11      696.28      894.27     67.48 o 
  -1   6  11       17.54       32.44     33.07 o 
   0   6  11      948.21      943.28     52.06 o 
   1   6  11      142.66      138.62     34.28 o 
   2   6  11      115.13      101.25     27.96 o 
   3   6  11      165.05      169.52     36.24 o 
   4   6  11     1413.56     1411.48     56.31 o 
   5   6  11       60.59       30.99     29.62 o 
   6   6  11      432.87      425.56     87.59 o 
   7   6  11       35.47       27.24     35.86 o 
   8   6  11        0.51       14.46     35.60 o 
  -8   7  11        6.09      -10.28     64.78 o 
  -7   7  11        2.81      -30.48     41.79 o 
  -6   7  11       24.84        1.86     38.81 o 
  -5   7  11      127.92      182.79     58.90 o 
  -4   7  11      100.46      114.81     40.41 o 
  -3   7  11      261.42      248.87     51.60 o 
  -2   7  11      195.26      146.57     47.59 o 
  -1   7  11       19.34       30.02     33.52 o 
   0   7  11       54.49       72.96     27.12 o 
   1   7  11      221.79      182.39     34.24 o 
   2   7  11       21.31       11.43     25.70 o 
   3   7  11      112.29       65.07     24.34 o 
   4   7  11       91.03       90.09     48.78 o 
   5   7  11       91.48      111.09     34.41 o 
   6   7  11       47.02       -7.34     32.88 o 
   7   7  11        4.55       31.24     35.85 o 
   8   7  11        0.58       -3.28     35.71 o 
  -8   8  11       13.01       56.56     68.75 o 
  -7   8  11      120.83      154.30     71.02 o 
  -6   8  11      169.19      172.31     51.70 o 
  -5   8  11      534.45      564.93     63.71 o 
  -4   8  11        5.36        0.31     37.17 o 
  -3   8  11       79.01      107.29     50.96 o 
  -2   8  11      113.04      115.65     91.75 o 
  -1   8  11        2.53       21.83     24.75 o 
   0   8  11      692.57      849.22     54.23 o 
   1   8  11      141.86       84.49     29.08 o 
   2   8  11      767.84      876.78     65.70 o 
   3   8  11      118.53      182.72     36.28 o 
   4   8  11     1984.15     2400.65    119.92 o 
   5   8  11        9.34       71.45     37.22 o 
   6   8  11      311.92      385.72     63.40 o 
   7   8  11        2.25      -33.31     32.05 o 
   8   8  11       11.39      -49.86     33.24 o 
  -8   9  11        2.35      -44.65     62.51 o 
  -7   9  11        9.30       -2.98     56.20 o 
  -6   9  11       13.46       -5.00     48.20 o 
  -5   9  11        0.86      -26.72     43.16 o 
  -4   9  11        4.37      -16.62     33.34 o 
  -3   9  11        3.96       15.04     33.80 o 
  -2   9  11        6.78      -14.72     31.00 o 
  -1   9  11      377.03      289.38     38.44 o 
   0   9  11        1.52      -15.76     29.15 o 
   1   9  11       94.83       91.97     31.46 o 
   2   9  11      326.22      408.72     42.18 o 
   3   9  11      135.63      134.41     32.84 o 
   4   9  11      201.59      146.10     37.75 o 
   5   9  11      103.71      131.65     38.02 o 
   6   9  11        0.08        8.67     32.25 o 
   7   9  11        1.01       11.20     34.97 o 
  -8  10  11       26.36       54.22     70.45 o 
  -7  10  11      129.22       73.14     74.77 o 
  -6  10  11      163.95      192.50     52.93 o 
  -5  10  11      166.43      233.70     49.41 o 
  -4  10  11      110.02      114.97     63.19 o 
  -3  10  11        3.74       -9.27    102.06 o 
  -2  10  11      110.36      109.72     40.09 o 
  -1  10  11      198.79      253.31     36.56 o 
   0  10  11     1263.59     1254.16     63.01 o 
   1  10  11       25.73       15.84     26.78 o 
   2  10  11      783.70      692.00     50.68 o 
   3  10  11        0.11        3.51     34.50 o 
   4  10  11     1202.05     1108.84     64.90 o 
   5  10  11       46.84       40.91     35.87 o 
   6  10  11      145.16      123.36     40.70 o 
   7  10  11        3.02      -16.09     30.98 o 
  -8  11  11        3.63      -17.01     69.17 o 
  -7  11  11        3.75       56.77     68.75 o 
  -6  11  11       62.67        5.10     54.29 o 
  -5  11  11       22.50      -18.85     38.80 o 
  -4  11  11      250.26      182.69     63.65 o 
  -3  11  11        0.29       -6.10     61.09 o 
  -2  11  11        2.19        2.68     24.49 o 
  -1  11  11      261.98      262.34     61.72 o 
   0  11  11        9.87        7.88     26.72 o 
   1  11  11      353.70      358.36     50.30 o 
   2  11  11        5.68      -36.86     35.08 o 
   3  11  11      343.26      253.44     52.08 o 
   4  11  11        0.01       21.80     30.21 o 
   5  11  11        2.31      -15.73     31.01 o 
   6  11  11       39.35       63.88     36.80 o 
   7  11  11        2.53      -55.57     37.05 o 
  -7  12  11      132.40      153.23     78.10 o 
  -6  12  11       30.77       23.81     56.20 o 
  -5  12  11       85.59      105.87     45.40 o 
  -4  12  11       55.23       57.84     61.87 o 
  -3  12  11       38.86       29.54     37.15 o 
  -2  12  11      211.16      316.92     44.56 o 
  -1  12  11      204.53      192.56     36.44 o 
   0  12  11     1447.74     1626.26    134.38 o 
   1  12  11        5.61       -0.66     28.06 o 
   2  12  11       57.98       24.90     37.52 o 
   3  12  11      216.86      143.14     47.11 o 
   4  12  11      645.54      655.68    122.01 o 
   5  12  11       21.62        6.85     33.68 o 
   6  12  11      141.85       52.37     46.48 o 
   7  12  11       46.68        7.58     33.70 o 
  -7  13  11       53.64       77.96     72.08 o 
  -6  13  11       40.02       97.67     63.72 o 
  -5  13  11        0.37       23.32     56.42 o 
  -4  13  11       15.33      -10.12     35.68 o 
  -3  13  11      204.04      232.07     97.13 o 
  -2  13  11        3.81       32.88     29.70 o 
  -1  13  11      312.80      319.48     45.55 o 
   0  13  11       12.58       18.79     29.91 o 
   1  13  11     1031.91      989.19    116.55 o 
   2  13  11      315.10      276.73     52.10 o 
   3  13  11        1.01       18.01     41.13 o 
   4  13  11       21.78       13.92     41.16 o 
   5  13  11      104.25      183.90     46.59 o 
   6  13  11       13.82      -32.04     34.44 o 
   7  13  11        3.00       -2.80     33.34 o 
  -7  14  11        8.62      -11.13     64.78 o 
  -6  14  11       50.89       15.45     64.43 o 
  -5  14  11        6.94      -16.23     57.05 o 
  -4  14  11       66.42       14.84     41.77 o 
  -3  14  11       10.61      -32.68     32.70 o 
  -2  14  11      207.17      179.69     65.32 o 
  -1  14  11        0.26        9.05     31.35 o 
   0  14  11      479.02      447.34     47.58 o 
   1  14  11      152.87      160.58     41.89 o 
   2  14  11       19.43       32.61     39.45 o 
   3  14  11       28.52        9.90     41.78 o 
   4  14  11       97.68      134.24     51.11 o 
   5  14  11       34.32      -14.09     44.56 o 
   6  14  11       74.32       73.83     42.13 o 
  -6  15  11      144.92       50.11     67.47 o 
  -5  15  11       17.76       55.50     63.86 o 
  -4  15  11      175.09      168.24     50.51 o 
  -3  15  11      128.49      124.30     35.79 o 
  -2  15  11      156.14      144.83     37.41 o 
  -1  15  11      369.87      366.17     44.81 o 
   0  15  11      134.31       67.74     33.99 o 
   1  15  11      286.57      283.19     54.17 o 
   2  15  11        4.65       11.91     37.69 o 
   3  15  11      117.63      180.57     75.13 o 
   4  15  11        1.61        2.71     42.69 o 
   5  15  11      281.61      207.91     60.28 o 
   6  15  11        7.61      -11.25     37.77 o 
  -6  16  11        0.24      -27.36     61.24 o 
  -5  16  11       75.38      -11.69     63.29 o 
  -4  16  11        5.41       34.94     60.17 o 
  -3  16  11      103.67      110.12     35.85 o 
  -2  16  11       17.88       16.14     30.97 o 
  -1  16  11       31.61      -25.03     27.79 o 
   0  16  11       99.68      131.64     46.33 o 
   1  16  11       34.70       49.05     43.88 o 
   2  16  11      118.65      170.07     50.16 o 
   3  16  11        4.77      -27.04     38.14 o 
   4  16  11       10.95       -6.48     46.18 o 
   5  16  11       34.17       74.68     53.27 o 
  -5  17  11       85.70      145.93     75.20 o 
  -4  17  11       30.90       44.44     60.10 o 
  -3  17  11      152.95      155.90     39.39 o 
  -2  17  11        1.94      -22.69     28.60 o 
  -1  17  11      203.37      181.79     64.45 o 
   0  17  11        0.31       31.08     59.78 o 
   1  17  11      162.09      184.81     52.08 o 
   2  17  11       35.83      -14.91     51.77 o 
   3  17  11      150.35      134.99     59.36 o 
   4  17  11       74.02      111.90     54.98 o 
   5  17  11      148.29      114.40     79.95 o 
  -5  18  11        0.21       67.40     67.19 o 
  -4  18  11        0.09      -39.27     54.93 o 
  -3  18  11        4.07      -22.26     37.09 o 
  -2  18  11        8.83       52.16     33.28 o 
  -1  18  11       28.35       23.37     35.18 o 
   0  18  11        3.53       14.00     44.11 o 
   1  18  11       15.24      -13.51     46.18 o 
   2  18  11        0.01      -21.52     81.58 o 
   3  18  11       53.96      -23.97     44.20 o 
   4  18  11        9.32       55.51     51.32 o 
  -4  19  11       94.07       58.05     66.69 o 
  -3  19  11       76.32       31.96     59.64 o 
  -2  19  11       78.61       83.99     43.25 o 
  -1  19  11      295.51      299.13     46.09 o 
   0  19  11       28.66       46.61     68.54 o 
   1  19  11      152.66      123.42     76.72 o 
   2  19  11       55.94       78.87     49.89 o 
   3  19  11      267.90      200.87    146.64 o 
   4  19  11        0.01       23.70     50.21 o 
  -4  20  11       10.85       19.12     45.57 o 
  -3  20  11       13.10       33.92     42.14 o 
  -2  20  11       51.72       12.85     36.21 o 
  -1  20  11       10.29       62.65     48.81 o 
   0  20  11        0.08      -61.64     41.10 o 
   1  20  11       18.98       59.36     47.80 o 
   2  20  11        2.50      -16.36     42.30 o 
   3  20  11       34.91       58.87     50.10 o 
  -2  21  11        2.89      -17.55     54.54 o 
  -1  21  11      217.59      179.75     75.27 o 
   0  21  11        0.43      -43.15     43.44 o 
   1  21  11       81.09       67.65     50.99 o 
   2  21  11        0.81      -59.72     39.81 o 
   0  22  11       26.72       51.83     79.59 o 
  -8   0  12       79.17      141.75     80.30 o 
  -7   0  12      125.09      248.21     81.58 o 
  -6   0  12      223.06      328.15     85.69 o 
  -5   0  12     1070.74     1154.85    116.66 o 
  -4   0  12      899.57      848.59    101.64 o 
  -3   0  12      187.50      105.82     59.46 o 
  -2   0  12     1406.77     1633.75    124.39 o 
  -1   0  12      158.81      205.68     63.93 o 
   0   0  12     1220.54     1253.65    110.21 o 
   1   0  12        6.83       -4.25     44.79 o 
   2   0  12      236.30      104.12     54.79 o 
   3   0  12       18.03       16.26     28.35 o 
   4   0  12     1149.67     1182.70     98.87 o 
   5   0  12       29.78       12.26     33.40 o 
   6   0  12     1084.30     1026.24     77.85 o 
   7   0  12      132.89       64.57     61.31 o 
   8   0  12      388.56      211.21     81.65 o 
  -8   1  12        0.23       43.67     51.92 o 
  -7   1  12        0.31      -30.87     42.91 o 
  -6   1  12       29.17      -56.96     39.92 o 
  -5   1  12       35.47       97.12     45.86 o 
  -4   1  12        0.01       39.68     39.94 o 
  -3   1  12       22.75       -0.08     35.46 o 
  -2   1  12       80.67       62.55     37.28 o 
  -1   1  12       93.09      162.44     40.74 o 
   0   1  12       61.16       44.51     33.12 o 
   1   1  12       40.20      122.82     41.04 o 
   2   1  12        8.03       13.51     40.97 o 
   3   1  12        8.61        7.57     20.93 o 
   4   1  12        0.11       -1.89     27.63 o 
   5   1  12       25.79       -2.90     23.50 o 
   6   1  12       11.64       12.23     38.84 o 
   7   1  12       11.82       58.26     59.11 o 
   8   1  12        4.27       -1.84     62.23 o 
  -8   2  12       13.66       22.68     52.01 o 
  -7   2  12       29.67       31.96     50.32 o 
  -6   2  12       81.98       17.87     44.28 o 
  -5   2  12      262.47      234.04     50.81 o 
  -4   2  12       77.91       93.17     52.13 o 
  -3   2  12       31.49       24.51     47.17 o 
  -2   2  12      413.20      467.75     55.38 o 
  -1   2  12        3.35      -12.34     31.65 o 
   0   2  12      197.46      261.79     47.27 o 
   1   2  12        1.34      -26.08     29.84 o 
   2   2  12       29.26        4.42     23.31 o 
   3   2  12       50.98       14.80     20.65 o 
   4   2  12      341.08      423.19     37.05 o 
   5   2  12        1.17       -3.35     25.71 o 
   6   2  12      595.80      516.90     52.58 o 
   7   2  12       41.81       45.97     43.36 o 
   8   2  12      131.18      136.63    124.95 o 
  -8   3  12       32.30       38.63     53.30 o 
  -7   3  12       50.05        8.01     48.03 o 
  -6   3  12       17.86      -12.47     41.34 o 
  -5   3  12       23.26       43.33     40.92 o 
  -4   3  12       11.67      -28.25     34.86 o 
  -3   3  12       44.92       49.76     36.45 o 
  -2   3  12       98.07       70.74     38.66 o 
  -1   3  12      332.29      426.06     54.38 o 
   0   3  12      486.59      641.15     61.27 o 
   1   3  12      338.10      357.38     49.68 o 
   2   3  12       23.17       46.83     26.95 o 
   3   3  12      234.56      284.61     36.93 o 
   4   3  12        0.12      -29.81     22.10 o 
   5   3  12       44.72       77.93     27.68 o 
   6   3  12       71.48       50.82     34.47 o 
   7   3  12       19.76       -2.95     39.30 o 
  -8   4  12       11.72       16.81     62.37 o 
  -7   4  12       91.99      121.74     58.01 o 
  -6   4  12      126.17      176.50     70.45 o 
  -5   4  12      165.25      222.59     52.15 o 
  -4   4  12      185.73      167.59     48.93 o 
  -3   4  12      198.20      191.04     45.22 o 
  -2   4  12      450.30      421.44     54.76 o 
  -1   4  12      229.32      282.02     49.36 o 
   0   4  12      884.18      959.98    119.92 o 
   1   4  12      231.97      248.67     46.78 o 
   2   4  12      255.96      216.08     42.69 o 
   3   4  12       25.41       71.64     29.57 o 
   4   4  12      683.96      681.50     43.98 o 
   5   4  12        1.97       -2.19     28.72 o 
   6   4  12      501.72      530.78     53.98 o 
   7   4  12       11.50       29.81     33.84 o 
  -8   5  12       21.03        7.30     69.46 o 
  -7   5  12       10.33       28.07     47.92 o 
  -6   5  12       40.51      137.32     48.60 o 
  -5   5  12       36.86        9.04     40.34 o 
  -4   5  12       11.04      -35.38     52.20 o 
  -3   5  12        5.89        2.33     35.33 o 
  -2   5  12        0.35       -6.12     34.41 o 
  -1   5  12       57.09       -8.55     31.70 o 
   0   5  12      200.16      165.29     77.50 o 
   1   5  12       30.96       10.77     25.39 o 
   2   5  12       38.61       66.98     27.98 o 
   3   5  12       25.08       31.14     28.14 o 
   4   5  12      154.57      135.86     28.84 o 
   5   5  12      192.68      240.92     40.76 o 
   6   5  12       66.01       48.11     41.72 o 
   7   5  12        0.47      -39.66     51.73 o 
  -8   6  12       10.60        1.98     72.15 o 
  -7   6  12        5.50       46.87     50.74 o 
  -6   6  12        1.32      -13.50     60.53 o 
  -5   6  12       35.41       30.62     78.78 o 
  -4   6  12        0.34      -30.53     35.26 o 
  -3   6  12       56.42       54.32     42.03 o 
  -2   6  12      145.83      141.33     56.88 o 
  -1   6  12       13.01       46.89     37.30 o 
   0   6  12       18.22       36.24     36.00 o 
   1   6  12        0.13       -6.35     24.44 o 
   2   6  12        5.05       25.59     27.48 o 
   3   6  12      128.13       71.32     30.28 o 
   4   6  12      273.15      324.62     42.72 o 
   5   6  12       66.16       93.83     36.48 o 
   6   6  12       49.96        9.30     32.86 o 
   7   6  12        2.44       52.13     49.89 o 
  -8   7  12      167.56      182.22     82.22 o 
  -7   7  12       81.71       56.09     53.79 o 
  -6   7  12      157.03      191.24     52.42 o 
  -5   7  12      267.43      313.68     57.73 o 
  -4   7  12      406.52      572.28     64.48 o 
  -3   7  12       62.25      147.25     43.52 o 
  -2   7  12      147.61      146.76     42.82 o 
  -1   7  12      326.97      404.39     54.93 o 
   0   7  12      267.44      230.26     53.44 o 
   1   7  12      500.52      433.84     71.24 o 
   2   7  12       20.62       18.22     27.42 o 
   3   7  12      811.96      868.98     56.85 o 
   4   7  12      234.82      173.25     47.11 o 
   5   7  12      776.29      844.84     61.54 o 
   6   7  12        6.32      -16.92     31.30 o 
   7   7  12       46.19       80.23     40.48 o 
  -7   8  12       17.88      -66.20     57.20 o 
  -6   8  12       36.60       13.80     45.09 o 
  -5   8  12       84.53       45.72     44.15 o 
  -4   8  12        6.78      -28.74     36.54 o 
  -3   8  12       40.51      -30.16     34.35 o 
  -2   8  12        1.33      -28.84     32.12 o 
  -1   8  12      140.10       96.62     62.62 o 
   0   8  12      143.98       54.51     37.01 o 
   1   8  12        1.99        8.02     27.70 o 
   2   8  12      166.97      156.36     33.47 o 
   3   8  12        8.87       -2.55     32.29 o 
   4   8  12      189.97      102.30     44.25 o 
   5   8  12        0.17       23.63     39.14 o 
   6   8  12       35.78       12.88     33.58 o 
   7   8  12        1.09      -27.43     53.12 o 
  -7   9  12      102.72       71.73     70.95 o 
  -6   9  12       86.54       79.33     49.57 o 
  -5   9  12       15.41       -7.72     41.21 o 
  -4   9  12      286.63      224.04     49.56 o 
  -3   9  12        2.30      -47.65     31.77 o 
  -2   9  12       57.39       37.18     37.04 o 
  -1   9  12       13.04       28.74     37.68 o 
   0   9  12       31.52       40.84     29.94 o 
   1   9  12      130.40      118.09     39.99 o 
   2   9  12        9.80       63.31     41.22 o 
   3   9  12     1231.58     1174.61     82.35 o 
   4   9  12      381.14      244.25     54.08 o 
   5   9  12      171.16      268.94     74.01 o 
   6   9  12       11.57       24.71     36.79 o 
   7   9  12       18.90       18.68     75.23 o 
  -7  10  12       15.29      -10.77     70.80 o 
  -6  10  12        0.07      -10.80     49.81 o 
  -5  10  12       14.70      -12.80     59.93 o 
  -4  10  12       56.57       32.81     39.27 o 
  -3  10  12       86.73       34.09     39.73 o 
  -2  10  12       38.58       44.52     39.25 o 
  -1  10  12      392.85      340.80     54.72 o 
   0  10  12       24.24        0.93     28.43 o 
   1  10  12        0.45       -4.38     29.17 o 
   2  10  12       88.76      153.90     37.45 o 
   3  10  12       11.66       17.17     41.43 o 
   4  10  12       21.55       39.98     42.20 o 
   5  10  12      288.13      268.14     57.91 o 
   6  10  12       78.29       53.96     41.82 o 
  -7  11  12      110.28      119.00     77.25 o 
  -6  11  12      122.52      244.38     80.09 o 
  -5  11  12       28.80      -34.94     74.84 o 
  -4  11  12      130.42      170.95     47.43 o 
  -3  11  12      250.07      255.86     53.37 o 
  -2  11  12      269.17      249.35     50.48 o 
  -1  11  12      561.88      826.23     71.93 o 
   0  11  12       37.20       59.60     31.85 o 
   1  11  12      214.55      204.15     38.90 o 
   2  11  12       16.36       29.42     31.87 o 
   3  11  12      707.58      540.32     65.70 o 
   4  11  12      185.86      167.86     51.91 o 
   5  11  12      114.96      193.90     74.28 o 
   6  11  12        6.59       29.66     36.40 o 
  -7  12  12        5.88       49.54     73.64 o 
  -6  12  12        0.49      -63.15     55.21 o 
  -5  12  12       60.68        4.63     42.48 o 
  -4  12  12       29.94       26.51     43.17 o 
  -3  12  12        1.84      -15.82     38.62 o 
  -2  12  12        1.30      -20.59     36.15 o 
  -1  12  12       48.06       21.33     47.42 o 
   0  12  12        1.06       -0.95     29.33 o 
   1  12  12      105.81       76.62     34.60 o 
   2  12  12        0.80      -48.89     40.08 o 
   3  12  12       21.71       22.30     41.93 o 
   4  12  12       12.01       -8.41     43.28 o 
   5  12  12      155.81      126.76     54.29 o 
   6  12  12       60.01       45.37     54.56 o 
  -6  13  12       31.56       28.78     61.66 o 
  -5  13  12        4.54      -58.33     49.97 o 
  -4  13  12       48.37       19.83     43.14 o 
  -3  13  12       20.77      -10.58     39.05 o 
  -2  13  12       23.78       46.05     42.51 o 
  -1  13  12      225.88      194.94     40.09 o 
   0  13  12       40.34       50.12     30.38 o 
   1  13  12      101.75      110.49     35.94 o 
   2  13  12        0.39       -6.12     40.86 o 
   3  13  12       34.84       53.60     47.27 o 
   4  13  12       22.08       78.80     48.42 o 
   5  13  12       10.02       24.82     47.11 o 
   6  13  12       20.56       53.22     53.61 o 
  -6  14  12       57.12       62.65     69.74 o 
  -5  14  12       76.70        0.99     57.13 o 
  -4  14  12      117.31      115.53     50.66 o 
  -3  14  12        7.60      -38.75     79.84 o 
  -2  14  12      210.33      238.29     83.21 o 
  -1  14  12      147.24      136.99     40.31 o 
   0  14  12      312.05      330.13     45.75 o 
   1  14  12      120.93       40.56     42.00 o 
   2  14  12       61.55        4.94     42.51 o 
   3  14  12        0.41       -1.78     43.18 o 
   4  14  12      178.07      161.07     55.66 o 
   5  14  12        0.14      -32.46     72.58 o 
  -5  15  12       18.91       16.37     63.29 o 
  -4  15  12       72.44      145.94     50.50 o 
  -3  15  12       68.64        1.09     42.32 o 
  -2  15  12        1.41       41.39     41.79 o 
  -1  15  12      191.96      224.86     42.78 o 
   0  15  12       79.86       67.00     35.53 o 
   1  15  12        8.05       24.78     76.26 o 
   2  15  12        6.55      -37.22     60.92 o 
   3  15  12        6.36      -21.41     43.03 o 
   4  15  12        1.91       79.11     52.20 o 
   5  15  12       34.29       38.26     50.72 o 
  -5  16  12       73.17       80.02     71.09 o 
  -4  16  12       36.60       26.86     65.91 o 
  -3  16  12       37.41       85.60     75.27 o 
  -2  16  12      106.53      171.16     51.22 o 
  -1  16  12       85.15       65.41     36.76 o 
   0  16  12      114.32      101.49     37.65 o 
   1  16  12        1.07      -18.46     39.04 o 
   2  16  12       80.78       66.97     46.27 o 
   3  16  12       36.28      -24.12     48.30 o 
   4  16  12      204.44      154.85     57.08 o 
  -4  17  12       44.32      106.24     66.20 o 
  -3  17  12        0.02       19.84     42.92 o 
  -2  17  12       18.85       -7.23     34.23 o 
  -1  17  12        3.09       42.38     35.43 o 
   0  17  12       10.52       24.35     43.05 o 
   1  17  12        1.01       48.28     58.65 o 
   2  17  12        2.68      -29.68     54.86 o 
   3  17  12       27.13       20.48     47.05 o 
   4  17  12        0.22      -10.08     50.21 o 
  -4  18  12       73.89      124.67     73.07 o 
  -3  18  12       17.23       58.34     46.65 o 
  -2  18  12      236.04      326.61     48.32 o 
  -1  18  12       27.84       55.06     36.57 o 
   0  18  12      273.51      211.03     58.33 o 
   1  18  12        1.86      -62.30     41.89 o 
   2  18  12      149.82       90.54     50.39 o 
   3  18  12       61.29        2.06     47.68 o 
  -3  19  12        0.01      -30.41     56.49 o 
  -2  19  12        8.59       -6.25     35.44 o 
  -1  19  12       41.00       22.86     46.44 o 
   0  19  12        4.48       -9.64     46.17 o 
   1  19  12        2.22       33.64     49.69 o 
   2  19  12        0.18       -4.95     67.58 o 
  -2  20  12       82.49      100.82     41.92 o 
  -1  20  12        8.41      -65.19     43.46 o 
   0  20  12       91.61      147.41     59.45 o 
   1  20  12       13.53       -6.20     68.54 o 
  -7   1  13       18.55       34.01     49.24 o 
  -6   1  13       75.19       76.79     50.89 o 
  -5   1  13       36.97      -19.97     39.07 o 
  -4   1  13      982.23      770.83     73.50 o 
  -3   1  13     1027.37     1013.52    112.98 o 
  -2   1  13       15.61       62.96     39.57 o 
  -1   1  13      308.97      283.82     50.92 o 
   0   1  13      884.23      755.70     68.91 o 
   1   1  13      754.84      718.32     67.90 o 
   2   1  13       68.93       10.55     34.93 o 
   3   1  13      573.72      722.26     94.73 o 
   4   1  13       12.62        2.93     23.12 o 
   5   1  13       10.90       29.95     26.26 o 
   6   1  13       41.63       55.44     42.85 o 
   7   1  13      195.10      239.33     85.97 o 
  -7   2  13       17.13       31.71     52.56 o 
  -6   2  13        6.30       69.71     74.17 o 
  -5   2  13       12.14       33.04     44.30 o 
  -4   2  13      169.41      232.84     53.29 o 
  -3   2  13       42.08       45.76     41.14 o 
  -2   2  13        2.99        5.39     34.62 o 
  -1   2  13        3.63        2.43     33.99 o 
   0   2  13       83.68       70.48     39.60 o 
   1   2  13        8.25      -15.25     33.89 o 
   2   2  13        0.99       19.39     36.06 o 
   3   2  13       15.56       30.58     59.18 o 
   4   2  13       70.01       55.77     30.64 o 
   5   2  13       25.21       11.26     29.59 o 
   6   2  13       17.18       23.61     31.80 o 
   7   2  13       67.10       35.82     42.92 o 
  -7   3  13       12.83      -45.85     47.52 o 
  -6   3  13      125.44      131.22     54.68 o 
  -5   3  13        9.07       -1.67     48.76 o 
  -4   3  13      166.10      194.35     55.00 o 
  -3   3  13      597.10      659.34     67.80 o 
  -2   3  13      164.38      125.27     44.55 o 
  -1   3  13      510.02      698.73     67.63 o 
   0   3  13      273.33      353.89     54.09 o 
   1   3  13      167.48      149.06     42.68 o 
   2   3  13        0.05       -8.23     42.77 o 
   3   3  13      142.25      123.45     47.77 o 
   4   3  13        0.28       31.91     29.69 o 
   5   3  13      138.08      167.53     48.08 o 
   6   3  13        2.86       26.92     33.77 o 
   7   3  13       75.68      123.03     43.48 o 
  -7   4  13       63.78       65.36     53.55 o 
  -6   4  13       60.70       99.39     49.39 o 
  -5   4  13        7.74      -40.20     42.45 o 
  -4   4  13       88.68      117.73     47.88 o 
  -3   4  13        1.94       32.43     39.39 o 
  -2   4  13      418.16      353.28     55.57 o 
  -1   4  13      133.02       65.38     54.57 o 
   0   4  13      276.04      261.63     50.00 o 
   1   4  13        8.72       -1.09     33.87 o 
   2   4  13       54.50       67.46     39.62 o 
   3   4  13        8.45       15.40     28.04 o 
   4   4  13       44.04       45.49     32.49 o 
   5   4  13        0.01        0.86     30.27 o 
   6   4  13        6.83       53.44     35.55 o 
   7   4  13       86.28       41.60     38.32 o 
  -7   5  13       15.51       62.04     52.71 o 
  -6   5  13      101.99       86.74     69.74 o 
  -5   5  13      110.93       63.50     45.80 o 
  -4   5  13       27.70       34.50     40.67 o 
  -3   5  13      220.81      232.89     50.81 o 
  -2   5  13      171.78      156.06     46.25 o 
  -1   5  13      266.25      277.38     53.47 o 
   0   5  13       25.42       17.18     36.00 o 
   1   5  13       79.64       64.48     39.75 o 
   2   5  13       28.43      -25.51     32.19 o 
   3   5  13      105.30       75.70     37.87 o 
   4   5  13        9.54       45.05     31.10 o 
   5   5  13      239.11      182.53     41.25 o 
   6   5  13        9.37        5.71     34.17 o 
  -7   6  13       99.18      154.59     61.52 o 
  -6   6  13       14.61      -18.07     49.93 o 
  -5   6  13       32.25        1.59     43.16 o 
  -4   6  13       71.85       59.68     42.75 o 
  -3   6  13      117.62       72.32     43.52 o 
  -2   6  13      229.38      290.01     54.42 o 
  -1   6  13      578.12      519.54     78.18 o 
   0   6  13      140.32       92.09     42.14 o 
   1   6  13       28.10       67.08     38.10 o 
   2   6  13       79.88       -7.46     35.00 o 
   3   6  13        0.34       54.52     32.61 o 
   4   6  13      194.08      246.89     54.73 o 
   5   6  13        0.41       52.76     44.27 o 
   6   6  13       34.64       43.82     38.25 o 
  -7   7  13        5.58       25.43     49.94 o 
  -6   7  13       21.95      -63.62     42.41 o 
  -5   7  13        1.98      -45.20     40.81 o 
  -4   7  13       45.65       14.94     41.97 o 
  -3   7  13        0.15      -13.84     64.92 o 
  -2   7  13       82.07       60.17     42.60 o 
  -1   7  13       77.46       48.38     40.07 o 
   0   7  13        7.43      -33.55     36.01 o 
   1   7  13       26.29       40.82     38.82 o 
   2   7  13        1.85       -7.30     31.76 o 
   3   7  13       88.04       52.82     45.35 o 
   4   7  13        0.64       -0.25     39.18 o 
   5   7  13       22.62       60.68     45.76 o 
   6   7  13       10.54       45.23     37.86 o 
  -7   8  13      146.75      174.42     84.84 o 
  -6   8  13       62.48       81.10     52.21 o 
  -5   8  13      130.13      108.34     48.90 o 
  -4   8  13      151.72      182.23    110.25 o 
  -3   8  13      213.07      148.63     49.00 o 
  -2   8  13      130.40      162.60     47.85 o 
  -1   8  13      257.26      252.97     50.26 o 
   0   8  13       84.90      137.87     44.80 o 
   1   8  13       17.60       16.75     38.74 o 
   2   8  13      441.77      475.20     61.79 o 
   3   8  13        0.01       87.72     33.26 o 
   4   8  13      823.88      974.39    144.27 o 
   5   8  13        1.69        3.02     43.69 o 
   6   8  13      124.21      228.15    112.55 o 
  -6   9  13        0.66       -6.78     46.70 o 
  -5   9  13        5.67      -47.61     39.95 o 
  -4   9  13        8.57        1.03     71.73 o 
  -3   9  13       15.25       15.18     40.99 o 
  -2   9  13       31.14       27.16     39.14 o 
  -1   9  13      125.41      110.54     44.77 o 
   0   9  13      118.70       80.61     43.15 o 
   1   9  13        3.70      -46.42     34.57 o 
   2   9  13       33.98       -2.19     30.86 o 
   3   9  13       60.23       57.80     43.30 o 
   4   9  13       13.40       97.21     45.72 o 
   5   9  13        6.46      -84.41     72.58 o 
   6   9  13        0.18      -66.50     44.33 o 
  -6  10  13       86.84       97.64     53.57 o 
  -5  10  13      134.34      159.00     80.41 o 
  -4  10  13       76.57      130.31     51.19 o 
  -3  10  13       12.16      -12.03     39.19 o 
  -2  10  13       81.93      114.25     45.20 o 
  -1  10  13      526.41      492.90    154.79 o 
   0  10  13       25.49       52.11     40.52 o 
   1  10  13       69.67       54.01     33.75 o 
   2  10  13       80.16       38.45     33.89 o 
   3  10  13      227.30      162.64     50.95 o 
   4  10  13      859.39      719.36    170.63 o 
   5  10  13        9.98       40.85     46.46 o 
   6  10  13       22.48       43.06     72.43 o 
  -6  11  13       13.58      -26.93     66.27 o 
  -5  11  13        2.96      -40.37     50.96 o 
  -4  11  13        3.80      -22.55     42.56 o 
  -3  11  13      244.54      128.85     47.78 o 
  -2  11  13        4.78      -29.16     39.21 o 
  -1  11  13        0.93       28.91     42.37 o 
   0  11  13      109.97       88.59     53.94 o 
   1  11  13       79.20       50.25     35.01 o 
   2  11  13      296.90      332.16     58.73 o 
   3  11  13       19.74       26.08     43.02 o 
   4  11  13       42.75       12.06     46.19 o 
   5  11  13       41.22       -7.81     45.36 o 
  -6  12  13      132.43      171.38     79.73 o 
  -5  12  13       43.29       78.02     48.43 o 
  -4  12  13      132.46      122.29     48.59 o 
  -3  12  13        5.80        1.05     45.22 o 
  -2  12  13      249.68      303.96     58.37 o 
  -1  12  13      414.47      423.86    107.45 o 
   0  12  13      514.33      465.51     63.28 o 
   1  12  13        4.18        4.33     33.31 o 
   2  12  13        2.79      -13.41     41.07 o 
   3  12  13       77.76       20.97     43.37 o 
   4  12  13      748.64      922.50    160.71 o 
   5  12  13      129.16       25.58     51.09 o 
  -5  13  13        1.21       24.21     47.73 o 
  -4  13  13       18.62       26.77     64.82 o 
  -3  13  13       83.00       37.71     44.87 o 
  -2  13  13       21.65        3.26     44.83 o 
  -1  13  13       42.55        7.89     43.05 o 
   0  13  13       15.39       13.92     42.49 o 
   1  13  13       17.45      -11.93     32.41 o 
   2  13  13      159.10      177.59     52.63 o 
   3  13  13        9.77       -5.17     43.31 o 
   4  13  13       14.54       62.05     49.10 o 
   5  13  13       42.53      109.46     55.82 o 
  -5  14  13        2.74      -97.60     65.99 o 
  -4  14  13        5.39      -52.80     39.92 o 
  -3  14  13       31.78       -4.26     44.22 o 
  -2  14  13       56.28       44.68     83.70 o 
  -1  14  13       58.53       53.21     65.63 o 
   0  14  13      258.28      186.45     50.81 o 
   1  14  13      118.00      135.61     48.44 o 
   2  14  13       11.42      -36.23     41.74 o 
   3  14  13        6.47       58.50     49.56 o 
   4  14  13       87.01       19.27     47.97 o 
  -4  15  13       15.20        1.36     69.85 o 
  -3  15  13       91.42      120.78     52.44 o 
  -2  15  13       18.97       50.43     45.43 o 
  -1  15  13      246.10      249.99     53.91 o 
   0  15  13        4.11       19.74     34.73 o 
   1  15  13        1.09       31.28     43.25 o 
   2  15  13       46.36      -57.31     40.39 o 
   3  15  13       68.62       94.29     51.64 o 
   4  15  13       37.14      -16.72     49.98 o 
  -4  16  13       23.17        3.83     65.06 o 
  -3  16  13        1.75       44.69     48.86 o 
  -2  16  13       47.02       82.91     51.60 o 
  -1  16  13        2.14       10.64     44.15 o 
   0  16  13      131.79      161.76     55.05 o 
   1  16  13        4.41       10.92     42.05 o 
   2  16  13       27.86       20.46     48.24 o 
   3  16  13        2.23       11.23     48.05 o 
  -3  17  13       17.03       68.65     48.42 o 
  -2  17  13       36.54       45.88     44.72 o 
  -1  17  13       40.58      -16.06     43.81 o 
   0  17  13       10.53       78.40     49.77 o 
   1  17  13        5.67      -22.77     56.06 o 
   2  17  13        0.18       39.45     48.99 o 
  -2  18  13        0.28       11.26     45.78 o 
  -1  18  13        2.37        6.02     64.28 o 
   0  18  13        0.27      -39.42     49.11 o 
   1  18  13       11.15      -38.70     49.24 o 
  -6   0  14       28.05      -15.45     67.76 o 
  -5   0  14       22.74      135.44     74.35 o 
  -4   0  14        3.85       -3.33     57.41 o 
  -3   0  14       41.56       11.77     57.76 o 
  -2   0  14      114.24      178.54     72.72 o 
  -1   0  14       27.52       57.69     58.33 o 
   0   0  14      310.46      233.18     73.64 o 
   1   0  14      163.49       94.48     64.50 o 
   2   0  14      786.07      841.65    105.96 o 
   3   0  14       14.41        0.35     59.61 o 
   4   0  14      342.31      506.62     89.66 o 
   5   0  14        7.07       14.32     58.54 o 
   6   0  14       29.85       18.36     63.79 o 
  -6   1  14        8.48       13.70     48.33 o 
  -5   1  14        1.88       34.95     46.59 o 
  -4   1  14       69.70       70.33     44.65 o 
  -3   1  14       16.36       55.00     53.90 o 
  -2   1  14       10.59      -48.81     34.60 o 
  -1   1  14        0.44        0.60     38.59 o 
   0   1  14       39.51      -33.10     36.96 o 
   1   1  14      119.26      125.22     46.03 o 
   2   1  14        0.92      -66.49     49.33 o 
   3   1  14        0.94      -22.63     45.93 o 
   4   1  14       18.40        3.14     48.05 o 
   5   1  14        3.95       -4.55     31.36 o 
   6   1  14       22.79       28.01     35.85 o 
  -6   2  14       18.50       24.68     66.02 o 
  -5   2  14       85.18      146.57     53.11 o 
  -4   2  14        7.91      -55.59     38.31 o 
  -3   2  14      267.16      266.00     52.91 o 
  -2   2  14      367.04      394.45     60.94 o 
  -1   2  14      275.92      270.00     73.18 o 
   0   2  14      167.69      114.12     43.73 o 
   1   2  14      428.75      375.01     86.57 o 
   2   2  14      682.32      620.11    143.31 o 
   3   2  14        9.19       35.32     40.70 o 
   4   2  14      245.01      261.04     53.47 o 
   5   2  14       12.09       -6.57     40.29 o 
   6   2  14        3.94        6.67     33.93 o 
  -6   3  14        0.71        5.50     47.98 o 
  -5   3  14        0.33      -31.90     42.02 o 
  -4   3  14       40.80       22.66     42.95 o 
  -3   3  14      248.28      149.68     99.19 o 
  -2   3  14       61.10       77.72     40.39 o 
  -1   3  14      165.66      160.88     48.62 o 
   0   3  14        3.84       45.70     41.04 o 
   1   3  14      225.86      142.56     58.01 o 
   2   3  14        5.62       -2.76     45.50 o 
   3   3  14        8.07      -20.15     50.64 o 
   4   3  14       11.83       13.99     43.65 o 
   5   3  14        0.83       12.88     38.40 o 
   6   3  14        1.12        7.23     41.60 o 
  -6   4  14       18.23       32.44     51.69 o 
  -5   4  14       11.85       49.39     47.56 o 
  -4   4  14        4.42      -58.11     38.74 o 
  -3   4  14       57.79       23.44     42.74 o 
  -2   4  14      447.38      495.01     64.95 o 
  -1   4  14       94.07       31.46     41.75 o 
   0   4  14       81.02      101.70     44.65 o 
   1   4  14       14.27       19.16     38.24 o 
   2   4  14      194.62      218.53     51.53 o 
   3   4  14        1.31      -31.68     36.41 o 
   4   4  14      128.53       84.39     45.76 o 
   5   4  14        8.56        7.65     39.83 o 
   6   4  14        0.66       42.66     48.51 o 
  -6   5  14       85.36      121.69     56.10 o 
  -5   5  14        9.00       23.11     46.04 o 
  -4   5  14       77.79       98.52     49.68 o 
  -3   5  14      199.00      196.08    111.35 o 
  -2   5  14       56.89       46.15     42.82 o 
  -1   5  14      321.41      230.24     55.86 o 
   0   5  14       93.37       90.41     44.26 o 
   1   5  14       68.51       37.58     39.61 o 
   2   5  14       33.62       66.02     42.91 o 
   3   5  14      185.09      161.83     68.82 o 
   4   5  14        7.46      -55.16     37.98 o 
   5   5  14       26.61      139.55     47.53 o 
   6   5  14        0.03       88.42     50.04 o 
  -6   6  14        0.15       -7.23     46.98 o 
  -5   6  14       69.10       32.09     48.59 o 
  -4   6  14       12.20       -0.82     42.02 o 
  -3   6  14      114.54      107.38     47.91 o 
  -2   6  14       66.59       67.37    107.34 o 
  -1   6  14      182.05      160.05     49.01 o 
   0   6  14       90.75       77.20     43.43 o 
   1   6  14        9.60        3.76     38.92 o 
   2   6  14       45.76      -34.00     36.66 o 
   3   6  14       16.34        7.98     39.68 o 
   4   6  14      202.02      202.40     53.24 o 
   5   6  14       18.67       51.31     46.57 o 
  -6   7  14       53.91       46.76     53.63 o 
  -5   7  14       56.99      116.59     52.59 o 
  -4   7  14        8.77        9.48     44.68 o 
  -3   7  14      204.98      257.13     77.11 o 
  -2   7  14        3.19       60.14     43.44 o 
  -1   7  14      231.92      318.37     56.55 o 
   0   7  14        5.42       31.64     44.51 o 
   1   7  14       56.72       38.04     51.42 o 
   2   7  14       25.21       28.97     41.20 o 
   3   7  14      266.73      369.06     61.49 o 
   4   7  14        0.38      -23.55     38.18 o 
   5   7  14       74.30       27.00     47.53 o 
  -6   8  14       11.92      -33.66     71.76 o 
  -5   8  14        0.17      -10.35     55.25 o 
  -4   8  14       12.59       16.15     44.06 o 
  -3   8  14        9.37        0.09     41.53 o 
  -2   8  14       12.45       26.36     62.12 o 
  -1   8  14        0.31      -40.68     38.18 o 
   0   8  14       41.67       -7.48     38.19 o 
   1   8  14       37.06       35.72     40.45 o 
   2   8  14        9.01       27.10     41.28 o 
   3   8  14       15.34       -0.74     44.69 o 
   4   8  14       65.91       93.94     49.83 o 
   5   8  14        0.31       -8.31     47.20 o 
  -5   9  14       39.37       56.05     49.60 o 
  -4   9  14       93.76      129.54     50.29 o 
  -3   9  14      186.87      203.89     79.49 o 
  -2   9  14       32.79       35.04     43.92 o 
  -1   9  14      117.59      148.75     49.19 o 
   0   9  14      162.48      163.51     50.42 o 
   1   9  14      268.71      191.65     51.34 o 
   2   9  14       55.10       58.67     42.44 o 
   3   9  14      146.41      200.68    101.42 o 
   4   9  14       84.79       87.03     48.66 o 
   5   9  14      161.62      206.13     59.14 o 
  -5  10  14        0.33       -7.92     49.85 o 
  -4  10  14        3.39       49.40     55.71 o 
  -3  10  14        0.03       -5.66     55.21 o 
  -2  10  14       10.28       35.88     75.87 o 
  -1  10  14       11.97       51.79     42.87 o 
   0  10  14       23.95        2.61     42.76 o 
   1  10  14       13.55       25.88     42.93 o 
   2  10  14       76.78       41.41     42.44 o 
   3  10  14       89.51       63.56     47.00 o 
   4  10  14       20.13      -19.20     48.23 o 
  -5  11  14       48.23       76.87     51.15 o 
  -4  11  14       16.50      -62.90     41.93 o 
  -3  11  14      188.69      198.66     76.79 o 
  -2  11  14        0.87      -50.97     38.08 o 
  -1  11  14      125.37      109.87     89.69 o 
   0  11  14       87.72      126.99     50.31 o 
   1  11  14      217.41      227.05     81.79 o 
   2  11  14       99.47        0.99     57.55 o 
   3  11  14       14.83       32.87     49.28 o 
   4  11  14       56.85       54.42     54.72 o 
  -4  12  14        4.54      -37.59     42.66 o 
  -3  12  14       21.76       -8.75     85.94 o 
  -2  12  14       14.97       42.37     47.29 o 
  -1  12  14      152.66      135.87     51.81 o 
   0  12  14       13.78       61.49     45.63 o 
   1  12  14       26.68       47.05     45.12 o 
   2  12  14       31.48      -36.78     55.42 o 
   3  12  14        0.32       11.83     47.33 o 
   4  12  14       61.10       24.96     49.14 o 
  -4  13  14       10.40      -44.95     47.31 o 
  -3  13  14      114.98      108.38     51.02 o 
  -2  13  14       22.78       87.10     49.90 o 
  -1  13  14       80.17       41.94     60.56 o 
   0  13  14      111.91       45.67     47.07 o 
   1  13  14      220.75      250.76     85.48 o 
   2  13  14       11.94      -54.97     41.61 o 
   3  13  14       28.85      110.33     55.96 o 
  -3  14  14       17.90      -25.01     45.15 o 
  -2  14  14       24.75      125.43     52.67 o 
  -1  14  14       27.68       36.20     44.22 o 
   0  14  14       66.88      184.52     53.88 o 
   1  14  14        2.46       17.86     62.23 o 
   2  14  14        7.23      -36.22     45.30 o 
   3  14  14       24.92       31.73     52.50 o 
  -2  15  14        3.70        6.06     45.25 o 
  -1  15  14        4.65      -12.77     47.00 o 
   0  15  14        0.47       50.82     67.05 o 
   1  15  14       58.76       35.15     70.52 o 
   2  15  14        2.41      -64.27     42.84 o 
  -1  16  14       52.11       83.10     70.63 o 
   0  16  14       77.44       73.64     74.63 o 
   1  16  14       10.92      -10.32     48.80 o 
  -5   1  15       74.99       45.68     49.74 o 
  -4   1  15       96.60       90.34     50.62 o 
  -3   1  15      184.10      205.73     54.84 o 
  -2   1  15       47.65       33.76     42.16 o 
  -1   1  15       91.44       56.43     44.15 o 
   0   1  15        0.36       18.76     41.71 o 
   1   1  15      622.55      457.03     66.57 o 
   2   1  15       13.06       28.81     43.02 o 
   3   1  15      372.00      421.16     81.01 o 
   4   1  15       13.55        7.04     41.71 o 
   5   1  15       45.56       24.18     47.00 o 
  -5   2  15        0.43      -16.95     47.16 o 
  -4   2  15       31.74       24.43     46.81 o 
  -3   2  15        0.48       58.86     58.97 o 
  -2   2  15        0.18       15.32     41.10 o 
  -1   2  15        4.32       33.38     43.07 o 
   0   2  15       12.38       -9.25     39.25 o 
   1   2  15        5.92       47.81     44.03 o 
   2   2  15       40.23       71.52     46.26 o 
   3   2  15       70.36       71.00     45.37 o 
   4   2  15       32.25       62.72     65.74 o 
   5   2  15        0.35      -24.95     57.76 o 
  -5   3  15       72.69      -12.86     47.53 o 
  -4   3  15       37.45      -36.67     52.41 o 
  -3   3  15      180.91      207.65     55.12 o 
  -2   3  15       33.07       24.32     42.28 o 
  -1   3  15      172.43      124.18     48.29 o 
   0   3  15       13.49       -7.64     38.10 o 
   1   3  15      176.75      160.29    100.11 o 
   2   3  15       18.45      -12.00     42.48 o 
   3   3  15      228.79      301.55     60.97 o 
   4   3  15        2.00       52.88     47.96 o 
   5   3  15       32.93       74.06     67.47 o 
  -5   4  15        0.79      -32.08     44.53 o 
  -4   4  15        8.31      -50.04     42.91 o 
  -3   4  15       27.00       -0.34     43.87 o 
  -2   4  15       44.74       -8.08     41.64 o 
  -1   4  15        0.16       -7.20     41.49 o 
   0   4  15        2.96       27.26     40.57 o 
   1   4  15        2.44      -47.29     38.29 o 
   2   4  15       82.82       26.58     49.93 o 
   3   4  15       57.83        6.11     42.65 o 
   4   4  15       54.86       39.27     48.41 o 
  -5   5  15       39.93        1.73     51.70 o 
  -4   5  15        0.39       39.51     86.43 o 
  -3   5  15       71.83       19.33    108.33 o 
  -2   5  15       18.99      -58.80     39.20 o 
  -1   5  15       97.01       93.97     46.78 o 
   0   5  15        0.71      -34.53     44.19 o 
   1   5  15       29.92       20.57     42.50 o 
   2   5  15       26.43       47.18     44.04 o 
   3   5  15       82.97       74.80     56.91 o 
   4   5  15       12.91       49.05     67.54 o 
  -5   6  15       10.03      -22.08     50.42 o 
  -4   6  15       13.58      -13.70     45.59 o 
  -3   6  15      105.75      143.14     83.28 o 
  -2   6  15       49.48       60.50     47.87 o 
  -1   6  15       24.96       42.92     43.65 o 
   0   6  15       35.28      -19.44     67.69 o 
   1   6  15        9.46      -32.68     35.91 o 
   2   6  15      194.11      230.89     56.49 o 
   3   6  15       18.97       36.26     59.93 o 
   4   6  15      152.34      146.85     75.20 o 
  -5   7  15        3.11        1.63     51.48 o 
  -4   7  15        3.90       37.92     47.77 o 
  -3   7  15       50.54       78.51     58.22 o 
  -2   7  15        4.93      -52.47     39.08 o 
  -1   7  15       36.33       90.84     48.27 o 
   0   7  15        1.21      -14.97     41.04 o 
   1   7  15       25.54       10.16     39.64 o 
   2   7  15        8.82       23.18     41.45 o 
   3   7  15       50.53       82.85     68.89 o 
   4   7  15       13.48        7.73     67.40 o 
  -4   8  15       39.50      -17.15     49.56 o 
  -3   8  15       48.46       12.32     47.82 o 
  -2   8  15       31.01       14.44     45.50 o 
  -1   8  15       10.18       -9.48     41.51 o 
   0   8  15       21.88      -12.49     40.75 o 
   1   8  15       10.04       50.07     45.93 o 
   2   8  15      156.36       88.10     47.66 o 
   3   8  15        5.17       20.55     62.16 o 
   4   8  15      104.93      133.81     76.62 o 
  -4   9  15        2.11      -58.90     43.44 o 
  -3   9  15        0.80       26.23     57.76 o 
  -2   9  15        0.28       66.79     54.82 o 
  -1   9  15        5.26       29.81     46.50 o 
   0   9  15        2.18      -12.80     42.56 o 
   1   9  15       11.32       46.30     45.18 o 
   2   9  15       15.47       51.71     49.86 o 
   3   9  15        0.30       17.93     64.99 o 
  -4  10  15       72.88       97.27     53.14 o 
  -3  10  15       34.69       33.90     47.97 o 
  -2  10  15       46.46       95.99     85.02 o 
  -1  10  15       81.34      134.43    100.47 o 
   0  10  15       93.58       46.82     71.48 o 
   1  10  15        2.15       29.42     43.68 o 
   2  10  15      125.72       88.31     73.07 o 
   3  10  15       18.23       65.77     69.10 o 
  -3  11  15        0.94        8.68     46.13 o 
  -2  11  15        2.14       98.38     51.50 o 
  -1  11  15        0.24      -37.63     42.04 o 
   0  11  15        0.41      -34.62     41.54 o 
   1  11  15       17.71       54.97     48.60 o 
   2  11  15        0.84        1.35     68.96 o 
  -2  12  15       39.48      113.00     81.86 o 
  -1  12  15       39.99        8.59     44.69 o 
   0  12  15       84.17       87.07     50.07 o 
   1  12  15        9.64       27.92     74.77 o 
   2  12  15       10.82      -85.79     57.20 o 
  -1  13  15       50.18      107.40    112.51 o 
   0  13  15        2.29      -46.87     45.01 o 
   1  13  15       62.46       -9.64     67.33 o 
  -4   0  16       28.94      -21.83     65.91 o 
  -3   0  16       29.66      -26.37     64.92 o 
  -2   0  16       12.95        7.02     60.46 o 
  -1   0  16       56.43      -12.05     59.54 o 
   0   0  16       19.50       38.98     64.35 o 
   1   0  16        1.74       18.07     63.86 o 
   2   0  16      210.16      108.51     74.14 o 
   3   0  16        6.02      -37.21     64.35 o 
  -4   1  16        8.30       26.03     49.57 o 
  -3   1  16       53.02       51.24     50.26 o 
  -2   1  16        0.03      -37.91     43.66 o 
  -1   1  16       12.87      -14.00     52.38 o 
   0   1  16        2.79      -20.07     40.99 o 
   1   1  16       47.99       13.28     43.14 o 
   2   1  16       12.61       23.80     66.98 o 
   3   1  16       12.25       30.65     46.54 o 
  -4   2  16       37.70      105.00     55.86 o 
  -3   2  16       59.35        9.60     47.26 o 
  -2   2  16      178.13      158.88     54.87 o 
  -1   2  16       15.04       -5.66     42.25 o 
   0   2  16       51.12       72.82     48.42 o 
   1   2  16        1.73       25.75     45.01 o 
   2   2  16      220.56      242.85     57.46 o 
   3   2  16       17.51       91.41     51.71 o 
  -4   3  16       56.13       15.39     48.57 o 
  -3   3  16      145.67       62.52     52.41 o 
  -2   3  16        0.36        5.23     44.88 o 
  -1   3  16        0.35      -24.12     55.39 o 
   0   3  16       25.11      -31.01     40.81 o 
   1   3  16       50.19       11.77     44.89 o 
   2   3  16        2.68       13.87     44.23 o 
   3   3  16       31.54       27.25     49.04 o 
  -3   4  16      111.01       66.04     53.35 o 
  -2   4  16      145.37       76.01     51.08 o 
  -1   4  16       18.49       36.20     47.13 o 
   0   4  16       26.56      -32.87     41.75 o 
   1   4  16        7.07       48.33     55.89 o 
   2   4  16       90.66      109.17     50.57 o 
   3   4  16       13.19      -48.75     43.07 o 
  -3   5  16      219.98      229.74     95.82 o 
  -2   5  16        0.46      -35.15     45.48 o 
  -1   5  16       27.05      -10.23     41.84 o 
   0   5  16        5.67      -11.00     41.27 o 
   1   5  16       40.69       -1.39     51.03 o 
   2   5  16        2.06       44.96     72.61 o 
  -3   6  16       17.71       27.59     51.12 o 
  -2   6  16      103.00       96.95     72.90 o 
  -1   6  16        3.56       66.02     47.36 o 
   0   6  16       67.13       74.76     56.20 o 
   1   6  16        1.28      -32.75     43.37 o 
   2   6  16       57.32       53.06     49.81 o 
  -2   7  16        8.35       35.12     49.27 o 
  -1   7  16        0.80       33.65     46.55 o 
   0   7  16       18.37       90.22     49.76 o 
   1   7  16       26.67       56.92     48.79 o 
   2   7  16       15.58       32.36     90.86 o 
  -2   8  16        0.10       -3.42     46.26 o 
  -1   8  16       11.76       31.71     48.00 o 
   0   8  16        2.21        2.35     44.57 o 
   1   8  16        0.03       14.68     45.06 o 
  -1   9  16       15.95       56.13     50.14 o 
   0   9  16       16.07       12.52     46.89 o 
                                                 
